# Supplementary material for: Post-supereruption recovery at Toba Caldera
Source: Nat Commun. 2017 May 16;8:15248. doi: 10.1038/ncomms15248 (PMC5440807; doi:10.1038/ncomms15248)
Supplement: Supplementary Data 1 — Complete dataset of measurements, corrections, and calculations used to obtain final (U-Th)/He eruption ages as presented in the manuscript. [file ncomms15248-s2.xlsx]

## Sheet: Sheet1
Supplementary Data 1: Complete dataset of measurements, corrections, and calculations used to obtain final (U-Th)/He eruption ages as presented in the manuscript.
Sample Name	Sample ID	Sample	232Th	± % *	238U	± % *	147Sm	± % *	4He	± % *	TAUa	Th/U	Raw (U-Th)/He Age	± 1 s.d.	Ftb	±	α-cor.(U-Th)/He Agec	± 1 s.d.d	U-Pb/U-Th	± 1σ	D230e	D231f	(238U)/(232Th)	±	(230Th)/(232Th)	±	Isochron	±	U	Eruption Age	+ 1σ ^	- 1σ ^	Average ± 1σg
		Code	(ng)		(ng)		(ng)		(ncc)		%		(ka)	(ka)		%	ka	(ka)	(ka)	(ka)							slope		(ppm)	(ka)	(ka)	(ka)	(ka)
Youngest Toba Tuff (North)	LT_12_001	W7-10	4.50443	1.45261	2.20764	1.93992	0.00301857	10.9	0.0142617	1.29223	1.89949	2.02569	35.8801	0.681539	0.77099	5	46.5	2.5	89.5	12.7402	0.2	3	2.73988	0.0280919	1.70863	0.112628	0.559466	0.0511671	206.837	65.1234	5.51881	4.49359	5.0062
		W7-2	2.96293	1.45334	2.87677	1.94142	0.00954357	10	0.0161521	1.289	2.04504	1.02253	37.1613	0.759962	0.768383	5	48.4	2.6	74.8	9.87434	0.2	3	2.96045	0.0278583	1.6764	0.11023	0.495774	0.0454729	240.251	71.9458	3.97309	4.44857	4.21083
		W7-13	0.567932	1.46379	0.713291	2.07524	0.00146355	21.5	0.00348206	1.64598	2.41154	0.790481	33.8092	0.815324	0.680241	5	49.7	2.8	95.8	5.24361	0.2	3	4.02821	0.0422244	2.51596	0.0655514	0.584117	0.0199558	1095.76	69.1906	4.8398	4.49362	4.66671
		W7-5	2.60847	1.45366	3.2978	2.06966	0.00320152	13.7	0.0185507	1.3019	2.18858	0.785278	38.9993	0.853533	0.778864	5	50.1	2.7	74.5	5.75675	0.2	3	4.05161	0.0318265	2.21259	0.0927775	0.494422	0.0266295	986.73	75.0945	4.17505	3.9252	4.05012
		W7-9	1.7029	1.45492	1.94075	1.93933	0.00323201	12.5	0.0117846	1.35736	2.11818	0.871127	41.387	0.876653	0.767182	5	53.9	2.9	99	8.47274	0.2	3	3.82928	0.033898	2.44008	0.101537	0.59629	0.0312625	616.824	75.0945	5.38992	5.22578	5.30785
		W7-3	2.32302	1.45391	2.30327	1.94013	0.0022868	11.5	0.0150107	1.31807	2.0669	1.00131	43.3104	0.895182	0.774637	5	55.9	3	92.4	6.62787	0.2	3	3.94044	0.0304501	2.41976	0.0872981	0.570992	0.026008	630.158	80.0801	5.88866	4.73165	5.31016
		W7-11	0.923735	1.45815	1.20139	1.97527	0.001616	14.3	0.00719401	1.65166	2.36095	0.763354	41.6983	0.984474	0.739232	5	56.4	3.1	143	12.7847	0.2	3	3.96677	0.0452681	2.9874	0.102871	0.731177	0.0313312	660.435	69.1906	4.7937	4.31318	4.55344
		W7-14	0.745287	1.45993	0.728945	1.93153	0.00237827	12.3	0.00489999	1.36794	2.09137	1.01506	44.5541	0.93179	0.752383	5	59.2	3.2	135	14.2148	0.2	3	3.45776	0.0493978	2.55041	0.105015	0.709141	0.0376514	377.515	74.3073	5.40698	4.93589	5.17143
		W7-17	2.42253	1.45381	2.74552	1.94112	0.00265269	13.9	0.0184941	1.31433	2.09095	0.876006	45.8685	0.959085	0.774036	5	59.3	3.2	89.6	10.739	0.2	3	3.58063	0.105089	2.17967	0.118423	0.559686	0.0431649	270.37	85.4592	4.99892	5.26016	5.12954
		W7-8	6.12304	1.45224	9.39138	1.94737	0.00801904	5.7	0.0678755	1.27333	2.12316	0.64729	51.5309	1.09409	0.819322	5	62.9	3.4	81.5	5.37745	0.2	3	4.04868	0.0337945	2.3228	0.0803987	0.526038	0.0233222	886.332	91.2319	7.31094	3.91084	5.61089
		W7-4	1.03915	1.45743	1.09507	1.99332	0.000823248	18.2	0.00706079	1.48965	2.22336	0.942098	43.3422	0.963651	0.669579	5	64.7	3.5	79.7	7.57986	0.2	3	3.68594	0.113388	2.10678	0.0880163	0.518085	0.0333991	738.636	94.6431	5.73527	5.4712	5.60324
		W7-7	2.19719	1.45408	2.12956	1.93974	0.00676892	6.3	0.0169777	1.30748	2.05539	1.02433	52.7481	1.08418	0.802673	5	65.7	3.6	115	18.7566	0.2	3	2.5196	0.0218357	1.76613	0.118458	0.649719	0.059584	218.445	86.7712	8.7061	5.78857	7.24734
		W7-15	0.648454	1.4613	0.768433	1.91821	0.000792757	18.3	0.00534694	1.41647	2.15054	0.837788	47.7397	1.02666	0.724293	5	65.9	3.6	101.6	27.3	0.2	3	3.31149	0.0771556	3.27171	0.182785	1.00437	0.0710489	217.74	89.9199	6.41444	8.35502	7.38473
		W7-19	1.38874	1.45576	1.56119	1.97652	0.00307956	9.2	0.0117041	1.27228	2.0861	0.883135	50.9769	1.06343	0.751125	5	67.9	3.7	101.6	27.3	0.2	3	2.49181	0.0295302	2.39362	0.13325	0.97661	0.069046	253.742	90.9695	7.94262	6.69323	7.31792
		W7-1	8.63952	1.45194	8.98653	1.95702	0.0186603	4.1	0.0795684	1.16618	1.99429	0.954463	59.3749	1.18411	0.838803	5	70.8	3.8	101.6	27.3	0.2	3	2.49679	0.035554	2.47513	0.116831	1.01533	0.0617751	268.174	95.5615	7.33606	7.36299	7.34952
		W7-12	2.15137	1.45413	2.68144	1.92087	0.00460409	8.7	0.0217533	1.29496	2.08317	0.796543	56.1174	1.16902	0.768331	5	73	4	151	27.3195	0.2	3	3.25884	0.0456797	2.52193	0.164323	0.750199	0.0612259	271.076	88.2144	9.45312	5.69141	7.57227
		W7-18	17.3975	1.45159	7.5052	2.59652	0.011373	6.3	0.0885701	1.16216	2.10536	2.30137	62.7698	1.32153	0.799205	5	78.5	4.3	101.6	27.3	0.2	3	3.33197	0.102413	3.159	0.171261	0.957024	0.0701025	255.703	106.189	6.87153	8.0239	7.44771
																Averaged Age (± max 1σ)			101.6 (± 27.3)								Error Weighted Average Eruption Age (± 2σ)			79.5 (± 5.5)	MSWD = 3.9
Youngest Toba Tuff (South)	LT_12_012	W2-12	0.273024	1.47745	0.291769	1.96736	0.00100619	22.6	0.00125639	3.26122	3.64754	0.929014	29.019	1.05848	0.624471	5	46.5	2.9	117	12.2171	0.2	3	3.52212	0.0477855	2.43685	0.110754	0.656164	0.0383099	323.629	59.8566	4.71851	4.38912	4.55382
		W2-10	3.02825	1.45329	3.35118	1.96867	0.0032625	10.5	0.0190011	1.18466	2.02543	0.897131	38.4492	0.778763	0.810067	5	47.5	2.6	95.8	10.6214	0.2	3	7.3046	0.120461	4.43088	0.264391	0.584283	0.0403099	340.257	65.9169	4.68435	5.01236	4.84835
		W2-8	2.25351	1.45409	2.72429	2.15269	0.00381133	10.1	0.0155789	1.19964	2.17723	0.821236	39.3631	0.857027	0.790685	5	49.8	2.7	93.1	5.45589	0.2	3	4.14814	0.0337373	2.54815	0.0747897	0.573688	0.021283	957.709	70.3963	4.6063	4.77542	4.69086
		W2-14	5.69487	1.45232	5.84576	2.01145	0.00591519	14.7	0.0356553	1.18441	2.03765	0.967174	40.8014	0.83139	0.808074	5	50.5	2.7	91.3	6.8081	0.2	3	5.8975	0.0805772	3.51294	0.137869	0.566479	0.0269944	666.945	71.7138	5.20717	4.68669	4.94693
		W2-3	0.80853	1.45918	0.875212	1.95043	0.00128061	19.3	0.00499884	1.8776	2.48164	0.917158	38.5799	0.957413	0.707864	5	54.5	3	79.7	7.41995	0.2	3	3.48409	0.0830587	2.00248	0.0868995	0.518177	0.0326905	453.912	80.1456	4.8469	4.07496	4.46093
		W2-13	1.0471	1.45791	1.21776	2.13848	0.00091472	25.2	0.00694169	1.20945	2.16437	0.853667	38.9871	0.843826	0.710608	5	54.9	3	127	10.5196	0.2	3	3.85853	0.0480742	2.76111	0.0947912	0.687141	0.0300474	533.681	69.7376	4.97428	4.28641	4.63034
		W2-20	2.1987	1.45408	2.72765	1.94108	0.00490899	7.7	0.0171575	1.38932	2.15512	0.800274	43.4792	0.937026	0.780985	5	55.7	3	105	6.70178	0.2	3	4.09841	0.0325158	2.68271	0.0811043	0.619227	0.0233406	754.402	75.9297	5.57176	4.7099	5.14083
		W2-4	0.815689	1.45914	0.806535	1.93166	0.00176846	12.3	0.00498286	2.35297	2.83692	1.00407	41.0355	1.16415	0.712834	5	57.6	3.3	87.6	6.90988	0.2	3	4.13937	0.0484452	2.463	0.0990938	0.551572	0.028339	476.188	84.3615	4.95476	5.26221	5.10848
		W2-17	0.400473	1.46862	0.489196	1.96779	0.00125012	15.4	0.00279722	2.97454	3.40953	0.812739	39.4257	1.34423	0.661882	5	59.6	3.6	108	8.65116	0.2	3	4.15107	0.0458659	2.753	0.102409	0.629597	0.0292848	674.318	81.3313	6.61974	5.98073	6.30023
		W2-11	0.611327	1.46208	0.760865	1.93158	0.00118914	17.8	0.00470389	1.25233	2.06391	0.797677	42.7555	0.882435	0.703728	5	60.8	3.3	122	19.9913	0.2	3	3.37293	0.0562429	2.38745	0.16471	0.673143	0.0591814	322.452	78.4329	7.48993	5.68327	6.5866
		W2-15	4.93155	1.45251	5.68612	2.26539	0.00509194	8.1	0.0414781	1.35605	2.33175	0.861052	49.8181	1.16163	0.791348	5	63	3.5	193	23.6657	0.2	3	3.68594	0.0337693	3.0941	0.111722	0.829646	0.0363534	406.928	71.582	4.86217	4.59283	4.7275
		W2-19	0.714733	1.46032	0.863009	1.93175	0.00125012	16.3	0.00533932	2.16951	2.71582	0.822224	42.5785	1.15635	0.656932	5	64.8	3.7	98.9	7.12403	0.2	3	4.11304	0.0324464	2.6073	0.0926938	0.595737	0.0263375	728.282	93.452	5.23116	6.49966	5.86541
		W2-16	2.47571	1.4538	1.47017	2.05759	0.00146355	19.4	0.0117075	1.50947	2.14905	1.67183	46.8896	1.00768	0.712927	5	65.8	3.6	170	21.2034	0.2	3	3.63621	0.0299215	2.92916	0.123359	0.789996	0.0402737	505.131	76.9837	6.02596	4.66867	5.34732
		W2-5	2.09065	1.45423	2.97287	1.94164	0.00478703	7.3	0.02226	1.1706	2.04619	0.69818	52.8331	1.08106	0.777274	5	68	3.7	174	22.8343	0.2	3	3.09502	0.026282	2.51996	0.105736	0.797109	0.04182	329.511	79.4868	5.94114	5.0992	5.52017
		W2-18	0.732845	1.46008	0.842038	1.96092	0.000884229	18.8	0.00582674	2.24126	2.7807	0.864056	47.2302	1.31333	0.69107	5	68.3	3.9	117.338	23.7	0.2	3	4.02821	0.0443811	4.00973	0.252519	1.00955	0.073044	267.076	90.1583	8.34905	7.36898	7.85902
		W2-6	3.24302	1.45315	4.28312	1.92342	0.00713481	6.5	0.0336955	1.16972	2.01997	0.75171	54.9108	1.10918	0.799065	5	68.7	3.7	100	7.16455	0.2	3	4.02821	0.0335694	2.56651	0.0901259	0.598515	0.0263049	673.612	98.5901	5.08497	5.74259	5.41378
		W2-9	2.68228	1.45356	3.5925	1.94307	0.00307956	10.1	0.0291762	1.17107	2.0368	0.741256	56.8062	1.15703	0.760155	5	74.7	4	115	8.28726	0.2	3	4.12182	0.0398249	2.81139	0.0917086	0.650904	0.0264438	651.807	104.123	6.27495	7.01331	6.64413
		W2-7	2.3659	1.45387	6.16387	1.92667	0.00378084	9.1	0.0467622	1.28425	2.18755	0.38107	57.2272	1.25187	0.747725	5	76.5	4.2	117.338	23.7	0.2	3	3.85268	0.328037	4.15234	0.566578	1.10542	0.201664	382.691	101.884	7.89329	7.88598	7.88963
																Averaged Age (± max 1σ)			117.3 (± 23.7)								Error Weighted Average Eruption Age (± 2σ)			78.1 (± 5.8)	MSWD = 4.8
Samosir (North)	LT_12_003	W3-2*	7.49006	1.62752	8.73523	2.09422	0.000673695	18.3	0.0493355	1.36847	2.23211	0.85128	38.6464	0.862631	0.854234	5	45.2	2.5	91	7.44717	0.2	3	3.86731	0.0310854	2.35972	0.0975259	0.565535	0.0295852	689.221	63.1428	4.70548	4.10455	4.40502
		W3-10*	1.31191	1.63118	2.85412	2.02147	0.0067982	4.9	0.0129821	1.40767	2.30936	0.456344	33.7572	0.779577	0.736243	5	45.9	2.5	100	7.27314	0.2	3	4.32367	0.0369139	2.75276	0.0985329	0.600988	0.026538	590.234	62.4013	4.13603	4.09601	4.11602
		W3-9*	1.71127	1.63015	3.13863	2.02188	0.00664508	5.3	0.0150907	1.41018	2.28752	0.541301	35.0453	0.801667	0.747174	5	46.9	2.6	99.3	9.55874	0.2	3	7.46842	0.0591763	4.61705	0.241852	0.597295	0.0351626	497.13	63.8843	4.75055	4.36024	4.5554
		W3-4*	0.636047	1.63629	1.4043	2.03252	0.0048996	7	0.00632366	1.66351	2.48283	0.449669	33.4674	0.830937	0.696792	5	48	2.7	93.3	6.77854	0.2	3	4.09841	0.043174	2.52181	0.0911887	0.574302	0.0263925	775.893	67.0972	4.9404	4.51874	4.72957
		W3-18	0.986496	1.45935	1.26365	2.25081	0.0021742	15.3	0.00692228	1.62797	2.513	0.77505	38.0567	0.956365	0.734491	5	51.8	2.9	301	129.966	0.2	3	2.90575	0.0444967	2.70198	0.118962	0.936464	0.0527758	296.803	53.5038	4.04544	3.15804	3.60174
		W3-8*	6.72114	1.62761	12.6438	2.08414	0.0051752	7.9	0.0767776	1.36308	2.3067	0.527747	44.3876	1.02389	0.844361	5	52.6	2.9	117	10.4858	0.2	3	4.25638	0.0549348	2.92643	0.116859	0.658246	0.0327177	671.259	68.5802	4.90421	4.57569	4.73995
		W3-6*	3.4118	1.62844	9.90601	2.05774	0.00330723	11.8	0.0558872	1.37651	2.35199	0.341937	42.9232	1.00955	0.810349	5	53	2.9	98.5	8.05754	0.2	3	4.45238	0.0385509	2.80333	0.115364	0.594181	0.0298915	528.661	73.7704	5.36652	5.11743	5.24198
		W3-1*	5.86497	1.62773	8.59787	2.19846	3.06225e-05	26.9	0.0537915	1.37197	2.34945	0.67723	44.3345	1.04162	0.83129	5	53.3	2.9	86.7	5.50712	0.2	3	4.02235	0.0336338	2.38622	0.0776418	0.548081	0.0227729	905.156	78.2191	4.94314	5.09034	5.01674
		W3-17	0.532856	1.46677	0.544824	2.24182	0.00134739	19.4	0.00281494	2.95663	3.48366	0.970991	34.5366	1.20314	0.635176	5	54.4	3.3	93.2	6.06333	0.2	3	4.25931	0.0469329	2.61336	0.0841869	0.574074	0.0236265	1144.39	78.3427	5.48657	6.31494	5.90075
		W3-13*	1.56214	1.63061	1.73856	2.17042	0.000643073	17.4	0.0116879	1.31736	2.24151	0.892056	45.6335	1.02288	0.795691	5	57.4	3.1	141	10.6993	0.2	3	3.70642	0.0300397	2.7804	0.0825068	0.725965	0.0267656	685.927	70.8045	4.77557	4.24071	4.50814
		W3-5*	2.04766	1.62959	2.55058	2.04003	0.00741065	6.2	0.0164993	1.47363	2.27622	0.797039	44.7424	1.01843	0.768927	5	58.2	3.2	155	13.8005	0.2	3	3.94044	0.0370347	3.06269	0.0999124	0.758793	0.0303236	602	69.9395	4.62781	4.4191	4.52345
		W3-7*	1.03479	1.63243	2.20578	2.07631	0.0116366	4.4	0.0131684	1.41325	2.34917	0.465747	44.2162	1.03871	0.758428	5	58.3	3.2	121	9.98616	0.2	3	3.7386	0.0385502	2.62124	0.0936469	0.669309	0.0301588	580.037	75.9947	5.48038	5.05953	5.26996
		W3-12*	0.633321	1.63662	0.769167	2.1688	0.00104117	17.7	0.00422969	1.48516	2.36117	0.817457	37.8808	0.89443	0.640352	5	59.2	3.3	134	48.2415	0.2	3	3.66254	0.0515017	2.68666	0.381797	0.706289	0.121929	679.652	71.7931	8.32379	6.66224	7.49301
		W3-15*	0.120213	1.68768	0.549586	2.03617	0.00370532	7.7	0.00266514	2.89907	3.48718	0.217159	37.9324	1.32277	0.603383	5	62.9	3.8	95.8	5.93547	0.2	3	6.89505	0.061234	4.19013	0.139538	0.584054	0.0225874	742.244	90.8239	6.06087	5.85826	5.95957
		W3-19	4.20961	1.45365	4.59747	2.10313	0.0027254	11.6	0.0327675	1.20622	2.1245	0.909043	48.2191	1.02441	0.765027	5	63	3.4	105	6.80097	0.2	3	6.80729	0.0804987	4.33977	0.141819	0.615992	0.0238864	760.206	87.3638	7.11206	5.13953	6.12579
		W3-20	1.76368	1.45581	2.8907	1.98088	0.0031235	11.1	0.0199853	1.36082	2.21005	0.605731	49.7191	1.09882	0.787526	5	63.1	3.5	122.12	130	0.2	3	4.31489	0.0462265	4.13905	0.155725	0.967391	0.0426643	425.204	68.4566	8.7599	4.85596	6.80793
		W3-16	0.55485	1.46455	0.452358	2.04108	0.00226607	14.5	0.00329451	2.47362	2.95519	1.21774	46.4692	1.37325	0.696783	5	66.7	3.9	122.12	130	0.2	3	3.46361	0.116754	3.2672	0.213849	0.95099	0.0817771	263.625	72.7818	9.24289	5.67366	7.45827
		W3-11*	1.50407	1.63071	2.06629	2.12224	0.00765563	6.4	0.0153945	1.35114	2.27234	0.722668	52.3074	1.1886	0.734435	5	71.2	3.9	122.12	130	0.2	3	2.45495	0.0218686	2.32764	0.121597	0.961138	0.0636857	290.999	77.972	9.13095	6.10083	7.61589
		W3-3*	0.821581	1.6342	1.53472	2.05093	0.00416466	10.1	0.011248	1.64447	2.46049	0.531475	53.5307	1.31712	0.736464	5	72.7	4.1	122.12	130	0.2	3	2.65241	0.0414258	2.60257	0.142004	1.00101	0.0692847	235.309	79.5785	9.48441	6.20022	7.84231
																Averaged Age (± max 1σ)			122.1 (± 130)								Error Weighted Average Eruption Age (± 2σ)			69.7 (± 4.5)	MSWD = 3.3
Samosir (Tuk Tuk)	LT_12_008	W1-4	2.37733	1.45386	2.34435	1.92037	0.00253072	12.7	0.0118152	1.46259	2.14937	1.00677	33.4582	0.719139	0.769444	5	43.5h	2.4	120	17.7349	0.2	3	2.4962	0.0190041	1.78506	0.105342	0.666969	0.053619	215.23	55.0h	4.4	3.8	4.1
		W1-7	3.09711	1.45333	3.14008	2.2763	0.00216484	12.1	0.0171037	1.38832	2.32667	0.979214	36.3523	0.845798	0.789265	5	46.1	2.5	74.7	10.362	0.2	3	2.77703	0.0298457	1.58455	0.106865	0.495369	0.0477439	262.684	67.9351	4.5066	4.06125	4.28392
		W1-16	2.84069	1.45351	4.28183	2.20819	0.00448213	10.9	0.0216748	1.17194	2.24906	0.658652	36.0077	0.809835	0.760121	5	47.4h	2.6	129	10.7979	0.2	3	3.99018	0.0382379	2.86894	0.101992	0.692144	0.0303442	474.07	59.1h	4.1	3.6	3.8
		W1-17	2.2862	1.45396	3.40275	1.92199	0.00606764	9	0.0184891	1.17508	2.04282	0.667031	38.584	0.788202	0.789687	5	48.9	2.6	92.9	13.163	0.2	3	3.54845	0.0407586	2.20234	0.153467	0.573107	0.0512127	339.943	68.5909	5.19117	5.30146	5.24631
		W1-10	1.62709	1.45513	1.49888	1.93839	0.00213435	15.1	0.00908018	1.42214	2.11953	1.07772	39.6774	0.840973	0.776374	5	51.1	2.8	110	18.9404	0.2	3	2.89112	0.0252481	1.97114	0.148187	0.634399	0.0627874	248.251	67.0607	6.40102	4.91477	5.6579
		W1-11	3.19204	1.45318	3.60453	1.92232	0.00615911	7.7	0.0236603	1.39459	2.12998	0.879189	44.6687	0.951435	0.853318	5	52.3	2.8	104	10.1899	0.2	3	3.97262	0.0707386	2.58587	0.116343	0.613744	0.0359406	265.507	71.2141	5.03537	5.03208	5.03373
		W1-5	8.04402	1.452	4.71369	1.94576	0.00411624	9.4	0.0361726	1.38921	2.00713	1.69423	45.0141	0.903493	0.835717	5	53.9	2.9	101	12.6197	0.2	3	3.14768	0.0484975	2.05146	0.116514	0.603061	0.0456714	371.553	73.9466	6.11822	5.12132	5.61977
		W1-9	3.28853	1.45312	3.94233	1.92286	0.0102753	6.4	0.0253164	1.3786	2.1306	0.828153	44.1421	0.940491	0.81831	5	53.9	2.9	94.3	14.557	0.2	3	2.67991	0.0219724	1.71577	0.120197	0.578281	0.0558899	217.896	75.4768	5.82853	5.46357	5.64605
		W1-6	1.08174	1.45711	0.859933	1.93709	0.00146355	16.3	0.00533502	1.62085	2.2294	1.24888	39.3599	0.877491	0.72174	5	54.5	3	111	21.4141	0.2	3	2.6884	0.048294	1.85353	0.148396	0.639462	0.0698123	215.465	72.8536	5.77197	6.79973	6.28585
		W1-12	1.69685	1.45492	1.66664	1.93874	0.00149404	15.7	0.0104414	1.60288	2.25674	1.01079	41.5589	0.937877	0.761105	5	54.6	3	136	18.8502	0.2	3	3.11257	0.0516544	2.31465	0.122057	0.712616	0.049124	265.507	67.4979	5.38363	4.47661	4.93012
		W1-13	1.36972	1.45586	1.38661	1.9327	0.00201238	17	0.00858083	1.47406	2.16929	0.980705	41.2888	0.895675	0.743474	5	55.5	3	193	27.6663	0.2	3	4.15985	0.0578731	3.4855	0.14673	0.82916	0.0423824	494.149	62.6887	4.14889	4.01761	4.08325
		W1-14	3.92604	1.45286	4.48904	2.25036	0.00378084	8.8	0.0304205	1.38364	2.33598	0.868286	46.2145	1.07956	0.808928	5	57.1	3.2	260	52.3232	0.2	3	3.9463	0.0355494	3.5768	0.137725	0.907418	0.0412532	441.126	60.7213	4.24375	3.68592	3.96484
		W1-15	4.31435	1.45267	3.44874	1.92207	0.011556	4.4	0.0256015	1.37319	2.04894	1.24199	47.1554	0.966184	0.824498	5	57.2	3.1	144	40.1911	0.2	3	3.5426	0.0282798	2.68044	0.284661	0.732232	0.0943354	285.744	68.3723	7.39227	5.36793	6.3801
		W1-1	2.57583	1.45365	3.35719	1.92192	0.00658598	5.2	0.0222957	1.41075	2.1653	0.761733	46.2609	1.00169	0.804811	5	57.5	3.1	137	12.5875	0.2	3	3.87609	0.0341149	2.86698	0.107083	0.715068	0.0327013	602.392	71.7606	4.8471	4.65009	4.7486
		W1-8	4.1971	1.45272	5.78421	1.9643	0.00365888	8.2	0.0389364	1.36062	2.1702	0.720389	47.2836	1.02615	0.79443	5	59.5	3.2	164	24.5378	0.2	3	3.73274	0.105556	2.96704	0.13465	0.77806	0.0490508	441.989	70.1211	5.27218	4.58792	4.93005
		W1-3	1.585	1.45543	1.80768	2.11121	0.00146355	18.1	0.0133064	1.4788	2.30431	0.870499	50.1781	1.15626	0.785542	5	63.9	3.5	184	32.127	0.2	3	2.63369	0.0259743	2.18978	0.110053	0.814849	0.0529555	272.802	73.2908	5.40625	5.00637	5.20631
		W1-20	2.39805	1.45384	3.25217	1.92176	0.00170748	13.3	0.0231702	1.17772	2.0282	0.732058	49.9264	1.01261	0.767289	5	65.1	3.5	202	23.5856	0.2	3	4.19495	0.0352732	3.56649	0.11893	0.843267	0.0333371	481.364	73.0722	4.97728	4.25428	4.61578
		W1-18	2.47648	1.45386	2.34797	2.26568	0.00426869	14.5	0.0185086	1.31498	2.25947	1.04714	51.9295	1.17333	0.790593	5	65.7	3.6	138.641	52.3	0.2	3	4.2242	0.143749	4.36696	0.289608	1.05254	0.0881409	126.44	78.3186	9.67775	6.68164	8.17969
		W1-2	2.81421	1.45345	2.57049	1.92071	0.00378084	9.1	0.0226476	1.28057	2.01479	1.08693	57.6056	1.16063	0.806059	5	71.5h	3.9	138.641	52.3	0.2	3	3.17108	0.0526096	2.98229	0.134707	0.94846	0.0541313	273.586	85.1h	11.5	6.8	9.1
																Averaged Age (± max 1σ)			138.6 (± 52.3)								Error Weighted Average Eruption Age (± 2σ)			69.1 (± 2.5)	MSWD = 0.86
Samosir (West Tuk Tuk)	LT_13_014	014-1	0.578655	1.40463	0.435391	1.81492	0.00200671	18.4	0.00253195	1.57827	2.12433	1.31948	36.4226	0.773736	0.545861	10	41.7	2.3	303.987	80.0862	0.2	3	3.16051	0.0955764	2.94515	0.152344	0.938204	0.0668766	1223.01	53.5949	4.8769	3.72995	4.30343
		014-10	1.77566	1.43595	1.33654	1.84578	0.00241084	6.5	0.00637439	1.80569	2.31371	1.31898	29.8744	0.691207	0.716582	5	48.1	2.6	110.4	19.2	0.2	3	2.57888	0.044754	1.77693	0.127177	0.636277	0.0632155	927.552	61.0575	6.03736	5.4613	5.74933
		014-11	3.06689	1.43427	3.11051	1.84725	0.000327484	1.7	0.0204648	3.24941	3.58864	0.978879	43.9125	1.57586	0.789085	5	48.7	2.6	97.3	17.8	0.2	3	5.44936	0.0620424	3.37481	0.324575	0.589942	0.0662236	948.564	68.9348	5.47761	5.24739	5.3625
		014-12	1.20624	1.39768	1.20166	1.81481	0.00248052	11.5	0.00862017	1.5634	2.16085	0.996586	47.7159	1.03107	0.775808	5	49.8	4.7	106.577	11.5031	0.2	3	3.90987	0.0454643	2.57942	0.13114	0.623196	0.0395483	3725.64	60.0902	6.9845	6.93796	6.96123
		014-13	1.69213	1.43617	2.26006	1.84651	0.000271742	1.7	0.0147449	1.29688	2.04733	0.743322	45.6152	0.933891	0.772422	5	49.9	2.8	220	76.3	0.2	3	3.81894	0.154428	3.32764	0.228966	0.866956	0.0803298	1970.03	55.6678	4.95775	3.89452	4.42613
		014-14	1.22002	1.3976	1.48268	1.81485	0.00152594	16.1	0.00969779	1.1977	1.94842	0.816926	45.0613	0.877982	0.755244	5	49.9	2.8	212.565	78.9184	0.2	3	4.87558	0.101972	4.2014	0.374818	0.857251	0.0883046	1099.08	63.8215	7.00901	5.00624	6.00763
		014-15	0.632251	1.40348	0.619112	1.81483	0.00266865	13.4	0.00459788	1.76729	2.31014	1.01387	49.2346	1.13739	0.766098	5	50.3	2.7	132.295	31.1508	0.2	3	2.71089	0.048492	2.00569	0.178209	0.702267	0.0827055	886.813	71.2842	4.81552	6.23467	5.52509
		014-16	1.37475	1.43714	0.747622	1.84541	0.000299613	2	0.00593411	1.66974	2.1527	1.82559	45.546	0.980468	0.777344	5	55.6	3	103	24.9	0.2	3	2.52746	0.0412569	1.69358	0.173368	0.611092	0.0871462	1162.98	66.7236	6.93246	5.61451	6.27348
		014-17	0.683153	1.44268	0.636233	1.84536	0.000306581	4	0.00375529	1.78499	2.33229	1.06601	38.7442	0.903629	0.627307	5	55.6	3.4	119	12.7	0.2	3	3.8064	0.0372563	2.65167	0.125223	0.664763	0.0388115	2130.84	76.2593	7.30875	5.72099	6.51487
		014-18	2.84162	1.39409	2.99754	1.81522	0.00369291	8.8	0.0172579	1.06765	1.84549	0.941156	38.708	0.714353	0.804024	5	56.1	3.1	118.543	30.7773	0.2	3	3.39566	0.0412491	2.37156	0.265554	0.662306	0.0927388	472.138	79.9906	5.71199	5.0796	5.39579
		014-19	1.22324	1.43782	1.26455	1.84572	0.000188129	2.4	0.00773841	1.8958	2.43397	0.960365	40.9901	0.997685	0.820826	5	58.6	3.2	114	26.9	0.2	3	2.72562	0.0427529	1.89528	0.185917	0.647587	0.0851116	825.062	78.194	8.03675	5.95038	6.99356
		014-20	0.922961	1.43979	1.014	1.84555	0.000550452	7.5	0.00623789	1.82843	2.39095	0.903661	41.663	0.996142	0.834741	5	58.8	3.3	188	52.2	0.2	3	3.17618	0.0658206	2.64906	0.204252	0.821329	0.0794589	1139.82	65.7563	5.04571	4.32807	4.68689
		014-21	0.199334	1.47412	0.293391	1.87261	4.18065e-05	5.8	0.00167279	1.87802	2.48467	0.674522	40.4253	1.00443	0.687052	5	58.8	3.7	199	37	0.2	3	3.84716	0.0408086	3.25911	0.171689	0.839031	0.0525751	2153.57	68.6584	6.63718	5.09656	5.86687
		014-3	0.970777	1.39921	1.06239	1.8148	0.00227149	13.1	0.00621563	1.98549	2.49661	0.907191	39.5959	0.988554	0.705913	5	59.1	3.2	89.9444	11.9194	0.2	3	4.58085	0.0744679	2.74563	0.189314	0.5612	0.0477093	1254.32	63.9597	5.3629	4.37622	4.86956
		014-4	1.75972	1.39571	1.87112	1.81493	0.00228542	12.4	0.0124018	1.42953	2.07714	0.933692	44.6262	0.926948	0.803321	5	59.5	3.2	142.586	41.5307	0.2	3	2.50081	0.024762	1.91129	0.194274	0.729044	0.0983572	1249.17	84.4129	5.454	5.66356	5.55878
		014-5	1.36596	1.39694	1.90836	1.81494	0.0019231	11.6	0.0105412	1.17832	1.95972	0.710624	38.8768	0.761878	0.773089	5	59.7	3.2	93.1036	14.2316	0.2	3	3.68099	0.0457633	2.28022	0.172804	0.573713	0.0552467	1528.77	64.6507	5.64667	4.30043	4.97355
		014-6	0.410079	1.45	0.292508	1.83721	0.00183949	11.4	0.00147057	7.7715	7.90142	1.39185	31.0808	2.45582	0.623511	5	61.5	3.4	146	32	0.2	3	2.77924	0.060095	2.13082	0.164319	0.736359	0.0752294	485.86	84.9657	6.37526	6.3356	6.35543
		014-7	0.644181	1.40325	0.749103	1.8148	0.00152594	13.9	0.00399462	1.47263	2.12162	0.853744	36.4704	0.773763	0.749026	5	61.8	3.4	84.2262	18.4296	0.2	3	3.17932	0.0311678	1.89628	0.205127	0.537608	0.0773088	829.779	82.6164	5.32448	6.90813	6.1163
		014-8	0.971734	1.3992	0.973597	1.8148	0.00270349	14.3	0.00659883	1.5433	2.14732	0.990899	45.1323	0.969134	0.75835	5	64.3	3.5	88.4712	16.2784	0.2	3	2.81059	0.0449429	1.73849	0.148866	0.555239	0.0658169	1142.82	80.6816	8.21754	6.8988	7.55817
		014-9	2.63082	1.43465	3.39385	1.84751	0.000634065	12.5	0.0229527	3.32838	3.68336	0.769592	47.0359	1.7325	0.799679	5	66.7	6.8	164	32.6	0.2	3	3.7092	0.0554931	2.94746	0.201402	0.777663	0.0645276	1551.07	70.1786	7.59687	7.67021	7.63354
																											Error Weighted Average Eruption Age (± 2σ)			68.4 (± 4.6)	MSWD = 3.0
Samosir (Bukit Kerbau)	LT_13_008	008-1	2.70869	1.42135	3.86958	1.86931	0.000592259	5.6	0.0212637	0.992013	1.89712	0.694956	38.799	0.736063	0.719914	5	42.2	2.3	125	13.4	0.2	3	3.55243	0.0448106	2.5304	0.114203	0.680431	0.0389472	2901.87	57.0324	4.93526	5.26074	5.098
		008-10	2.02973	1.9817	2.55206	2.3533	0.00122632	3.5	0.0109784	0.792079	2.15695	0.789605	29.7987	0.642743	0.705913	5	43.5	2.3	97.6	22.2	0.2	3	2.57638	0.0258905	1.68201	0.168031	0.59096	0.0819367	757.736	63.4138	4.38687	4.10747	4.24717
		008-12	2.03545	1.91142	2.35494	2.27343	0.003024	10.4	0.015545	0.832465	2.0891	0.858106	45.1072	0.942335	0.808477	5	44.3	2.4	224.115	87.0449	0.2	3	3.11441	0.0389299	2.72885	0.218335	0.871579	0.0850716	844.788	62.2996	4.39745	4.25469	4.32607
		008-14	0.950463	1.39938	0.797976	1.8148	0.00229936	12.3	0.00420802	1.4031	2.01752	1.18251	33.8671	0.683274	0.65346	5	46.1	2.5	156.423	28.003	0.2	3	2.82846	0.0462662	2.2247	0.133906	0.761294	0.0599088	956.283	64.8318	4.62578	4.21237	4.41908
		008-15	2.78978	1.39413	3.6238	1.81542	0.0034142	8.5	0.0180116	0.9187	1.80299	0.764305	34.6048	0.623922	0.795188	5	49.4	2.7	79.9682	7.40399	0.2	3	3.71861	0.0404394	2.12734	0.102053	0.519221	0.0325497	3437.9	56.4246	4.18847	3.84954	4.01901
		008-16	0.911891	1.39972	1.25358	1.81482	0.00272439	11.3	0.00794838	1.38989	2.0913	0.722189	44.5206	0.931059	0.749513	5	50.3	2.7	121.283	12.1289	0.2	3	3.99139	0.0416386	2.79519	0.123437	0.670676	0.0364306	2037.35	66.6551	4.87969	4.6185	4.74909
		008-17	1.56597	1.42322	1.94571	1.86761	0.00098942	2.2	0.0143548	1.0613	1.9084	0.799039	51.0088	0.973451	0.843105	5	51.8	2.8	108	14.3	0.2	3	3.81581	0.0379221	2.53336	0.1586	0.627001	0.0486195	2743.63	60.9828	5.05456	3.98053	4.51755
		008-2	1.30109	1.39722	1.34742	1.81483	0.00349781	6.3	0.00800949	0.988508	1.79709	0.95866	39.8293	0.715769	0.766027	5	52	2.8	99.1684	9.44977	0.2	3	3.89106	0.0372037	2.47845	0.115319	0.596744	0.0348113	2390.71	72.0235	5.09146	5.08161	5.08654
		008-3	2.59697	1.4215	3.89963	2.02466	0.00195097	2.8	0.0225622	0.872902	1.96503	0.661157	41.1344	0.808302	0.832514	5	53.9	2.9	178	33.4	0.2	3	2.85167	0.0400327	2.34183	0.131972	0.803896	0.0581908	1111.52	68.377	5.40527	4.1002	4.75273
		008-5	0.68933	1.42904	0.727873	1.89404	0.000787356	4.6	0.00338186	1.49854	2.17047	0.940227	31.2433	0.678127	0.704924	5	55.8	3	89.4	8.2	0.2	3	3.8597	0.0370269	2.33414	0.108915	0.55917	0.0331724	3169.46	59.8686	4.96266	3.93794	4.4503
		008-6	1.70923	1.39583	1.37286	1.81195	0.003672	7.6	0.00915014	1.56816	2.1264	1.23605	42.3841	0.901254	0.843105	5	59.4	3.2	109.868	12.6427	0.2	3	6.57184	0.0772609	4.30609	0.250413	0.634382	0.0421436	2895.44	77.392	5.80073	5.1365	5.46861
		008-7	5.79694	1.41999	3.42044	1.9193	0.00180465	1.8	0.0197659	1.199	1.86615	1.68259	33.9644	0.633829	0.736767	5	60.1	3.3	90.4	6.8	0.2	3	3.9569	0.0534742	2.40194	0.0891251	0.563079	0.0273545	4104.3	80.6333	6.50694	7.54782	7.02738
		008-9	2.58528	1.42147	3.46004	1.88391	0.000529549	6.1	0.0228351	1.30194	2.07508	0.7418	46.1573	0.9578	0.76816	5	60.5	3.2	112	22.8	0.2	3	4.77838	0.0821521	3.19436	0.311084	0.640487	0.0740392	1127.81	83.0643	5.94726	6.70263	6.32495
																											Error Weighted Average Eruption Age (± 2σ)			65.3 (± 4.6)	MSWD = 2.5
Pusuk Buhit (North)	LT_14_007	007-1	0.142104	1.48974	0.19806	1.83747	0.00143536	12.1	0.00104434	1.99527	2.54898	0.712315	37.0968	0.94559	0.65318	5	40.2	2.2	104	25.1	0.2	3	2.44343	0.0313081	1.6464	0.167028	0.613259	0.0872811	1376.1	51.959	5.46508	4.23669	4.85088
		007-10	0.180109	1.4771	0.178884	1.84576	0.000313549	11.7	0.000593083	2.1277	2.61389	0.999596	22.0405	0.576114	0.508789	10	43.3	4.5	263	169.6	0.2	3	3.52108	0.0559873	3.19776	0.242793	0.909682	0.0825833	665.967	45.1587	5.96016	4.81637	5.38827
		007-11	0.168055	1.44057	0.147112	1.81574	0.001944	13.3	0.000667712	1.95966	2.44531	1.13413	29.4114	0.719201	0.557614	10	43.6	4.5	154.883	62.5874	0.2	3	3.05014	0.0635524	2.38487	0.313797	0.757904	0.12533	306.782	58.1765	7.83002	7.19057	7.5103
		007-2	0.504021	1.40666	0.632338	1.81483	0.00238297	12.8	0.00326184	1.3545	2.05378	0.791335	35.7191	0.733591	0.669654	5	47	4.9	148.272	44.007	0.2	3	2.96485	0.033903	2.28325	0.23951	0.742794	0.098388	460.131	52.6391	6.7826	5.75159	6.2671
		007-3	0.0865559	1.49606	0.0811472	1.82505	0.00137265	17.7	0.000352612	5.05235	5.26715	1.05897	28.5586	1.50423	0.556906	10	49.2	2.7	73.3052	21.2093	0.2	3	2.54565	0.0539211	1.45695	0.197102	0.488971	0.09803	892.388	72.263	4.13358	5.35844	4.74601
		007-4	0.476509	1.44765	0.395929	1.84535	0.000264774	2	0.00255752	1.52277	2.11837	1.19486	41.391	0.876816	0.674078	5	51.3	5.8	176	55.3	0.2	3	3.3549	0.0606307	2.73752	0.259495	0.800773	0.0930289	831.494	72.3602	9.36788	7.65514	8.51151
		007-5	0.342287	1.41425	0.386742	1.81497	0.00178374	14.5	0.00165052	1.54948	2.17146	0.878681	29.0447	0.630695	0.721858	5	52.7	5.4	104.775	27.3567	0.2	3	2.92002	0.0592289	1.94748	0.222932	0.616926	0.0940138	507.302	60.2167	10.0767	6.67061	8.37365
		007-6	0.188208	1.98801	0.141008	2.30203	0.00156078	14.6	0.000807098	1.62236	2.43394	1.32512	35.811	0.87162	0.72782	5	53.3	2.9	70.8	16.7	0.2	3	2.21141	0.028017	1.27374	0.133517	0.4773	0.0792021	910.399	63.034	6.47517	5.17499	5.82508
		007-7	0.212173	1.4295	0.213492	1.81534	0.00176981	17.7	0.000849743	2.2687	2.71725	0.986666	26.5243	0.720731	0.564911	10	56.8	3.2	187.503	46.3126	0.2	3	3.79073	0.062204	3.15084	0.229782	0.820424	0.0719031	2069.95	76.4404	7.03165	6.93157	6.98161
		007-8	0.547392	1.44549	0.342087	1.85904	0.000362323	15.4	0.00136662	1.9051	2.36816	1.58863	23.8604	0.56505	0.547638	10	61.4	3.3	101	21.1	0.2	3	2.22145	0.0739196	1.49223	0.121529	0.602676	0.0759509	1779.2	69.9315	6.56167	5.4617	6.01169
		007-9	1.9931	1.43551	3.04781	1.82909	0.00140052	11.4	0.0191137	1.40832	2.12874	0.649236	44.696	0.951465	0.710188	5	62.9	3.4	193	59	0.2	3	2.8802	0.0805415	2.42511	0.187209	0.82943	0.084116	379.683	70.0286	6.28011	4.85375	5.56693
																											Error Weighted Average Eruption Age (± 2σ)			62.2 (± 7.1)	MSWD = 3.1
Pusuk Buhit (South)	LT_14_002	002-1	3.29667	1.39373	2.84009	1.81214	0.00377652	9.3	0.0179532	0.764046	1.64246	1.1524	40.8259	0.670551	0.87263	5	40	2.2	103.989	31.031	0.2	3	2.57983	0.0557242	1.7319	0.217603	0.614159	0.10679	1192.14	41.6542	2.87565	2.67849	2.77707
		002-10	1.75751	1.42276	1.33128	1.89498	0.000501678	4.7	0.00703	1.52771	2.12989	1.31066	33.1273	0.705576	0.821705	5	40.3	2.2	74.1	23.8	0.2	3	2.94416	0.0672003	1.66071	0.261902	0.492638	0.108766	551.9	57.1187	5.40538	4.97871	5.19205
		002-14	3.09926	1.42103	2.23324	1.89653	0.00110787	4.6	0.0152846	1.0112	1.78528	1.37779	42.4198	0.75731	0.757888	5	44.7	2.4	265	70.3	0.2	3	3.59946	0.0363002	3.27579	0.150553	0.911864	0.0500133	4575.58	62.8835	5.64914	5.01632	5.33273
		002-15	1.03292	1.39874	1.15712	1.81481	0.00263381	11.9	0.00505577	1.78935	2.34705	0.886238	29.6919	0.696884	0.742844	5	46.8	2.5	290.202	119.503	0.2	3	1.9888	0.0250555	1.83361	0.20374	0.929889	0.13934	982.441	60.8704	6.96076	5.32303	6.14189
		002-16	1.78666	1.39564	1.91012	1.81494	0.00289162	9.6	0.0134397	0.837919	1.72535	0.928634	47.4202	0.818166	0.777912	5	46.9	2.5	144.737	21.0982	0.2	3	3.55557	0.0353234	2.69631	0.15185	0.73433	0.0507028	5879.21	49.1577	3.99015	2.92738	3.45876
		002-4	8.4435	1.41962	4.72745	1.90123	0.00115665	2.3	0.0310501	1.37748	1.96577	1.7732	38.0188	0.747364	0.850375	5	47.2	2.7	79.3	22.7	0.2	3	2.56885	0.0385732	1.52454	0.202354	0.516383	0.0991022	951.137	63.2495	7.0528	6.34303	6.69791
		002-5	3.82621	1.4206	4.10258	1.88483	0.0017489	3.5	0.0240815	0.842867	1.77856	0.92592	39.5815	0.70398	0.843793	5	52.5	2.8	246	114.9	0.2	3	2.24778	0.0363606	2.01347	0.138914	0.894666	0.0824416	1714.02	61.2364	4.08416	4.68656	4.38536
		002-6	7.36395	1.39248	3.60861	1.81231	0.004536	7.6	0.0242902	2.43088	2.7588	2.02597	37.3838	1.03134	0.792129	5	56	3	88.2162	35.7214	0.2	3	2.34718	0.0277208	1.47928	0.257311	0.554199	0.140849	719.571	59.4978	3.88072	3.8273	3.85401
		002-8	1.78654	1.39564	2.00919	1.81201	0.00335845	11.9	0.0111846	0.754652	1.69466	0.882781	37.8551	0.641515	0.720389	5	61	3.2	170.594	31.8873	0.2	3	3.97885	0.112769	3.20106	0.185844	0.790346	0.059541	2618.41	74.4132	6.2244	4.72435	5.47438
																											Error Weighted Average Eruption Age (± 2σ)			54.5 (± 8.0)	MSWD = 5.8
Pardepur (North)	LT_12_016	W6-4	5.45005	1.6278	14.1675	2.04227	0.00664508	5.3	0.040372	1.30719	2.28759	0.381916	21.4916	0.491641	0.751317	5	28.6	1.6	50.3	12.05	0.2	3	2.58893	0.0336834	1.22974	0.142765	0.369097	0.0691718	115.145	44.2086	3.04017	3.02386	3.03202
		W6-18	5.26534	1.62784	6.17612	2.04207	0.000796185	15.9	0.0226885	1.20418	2.10127	0.846394	25.1613	0.528706	0.759058	5	33.1	1.8	54.7	8.95	0.2	3	2.35432	0.0322336	1.1887	0.0901343	0.393888	0.0495542	243.388	51.395	2.96268	3.22742	3.09505
		W6-10	1.14361	1.63223	1.15623	2.29771	0.000643073	16.1	0.00455306	2.57144	3.19047	0.981963	26.2671	0.838044	0.742451	5	35.4	2.1	89.4	14.9	0.2	3	2.49561	0.0277839	1.57084	0.11717	0.558894	0.0597454	180.168	48.251	4.24541	3.70111	3.97326
		W6-1	0.455674	2.29428	0.538308	2.61256	0.0116366	4.4	0.00193825	2.30061	3.19066	0.840399	24.6873	0.787689	0.693433	5	35.6	2.1	55.2	10.85	0.2	3	3.89656	0.0529707	1.80602	0.201314	0.396802	0.0598949	150.206	54.9881	3.16972	3.96833	3.56902
		W6-16	0.771382	1.63463	1.65961	2.07448	0.0021742	11.1	0.00480927	2.87334	3.43184	0.461452	21.4831	0.737264	0.593526	5	36.2	2.2	101	46.5	0.2	3	2.93412	0.0409658	1.92559	0.383521	0.604266	0.159001	269.037	45.7807	5.89731	4.91242	5.40487
		W6-13	0.785651	1.63518	1.07059	2.33501	0.000398093	19.4	0.00430748	2.79858	3.44277	0.728565	28.2151	0.971382	0.680824	5	41.4	2.5	67.7	5.75	0.2	3	2.63983	0.0505004	1.44567	0.0549453	0.46196	0.028136	475.874	63.6342	3.61052	4.66005	4.13529
		W6-5	0.609536	1.63652	0.643662	2.01861	0.0067982	4.9	0.00289207	2.67778	3.1595	0.940162	30.2124	0.95456	0.710206	5	42.5	2.5	94.8	5.1	0.2	3	29.78	0.644903	17.4443	0.437165	0.580229	0.0196646	3093.53	58.3567	3.95638	3.92201	3.9392
		W6-17	2.28578	1.62928	3.78813	2.02284	0.0252636	3.6	0.0179464	1.25204	2.17821	0.599062	34.1155	0.743107	0.780797	5	43.7	2.4	111	17.5	0.2	3	2.51141	0.023555	1.74008	0.114026	0.639324	0.0576789	158.755	56.4479	4.83694	3.91933	4.37814
		W6-11	1.11076	1.63203	1.56737	2.03802	0.00370532	7.7	0.00673173	2.20751	2.82436	0.703576	30.2714	0.854974	0.686384	5	44.1	2.5	78.6	11.15	0.2	3	2.28323	0.0242864	1.37115	0.0864908	0.513038	0.0494883	266.213	64.6448	4.45204	5.02547	4.73875
		W6-6	0.161706	1.67713	0.227704	2.11374	0.00765563	6.4	0.000932925	2.36303	2.98637	0.705044	28.8622	0.861931	0.639109	5	45.2	2.6	85.3	12.9	0.2	3	2.29055	0.0270729	1.42644	0.094374	0.542098	0.0538642	245.035	64.6448	5.02111	5.26724	5.14417
		W6-12	0.644511	1.6363	0.721281	2.13745	0.00131677	14.5	0.00365918	2.28941	2.90506	0.887131	34.4694	1.00136	0.655893	5	52.6	3	112.786	161.5	0.2	3	3.05991	0.0721726	2.84069	0.156985	0.93424	0.0671934	223.622	56.2233	6.01689	3.99353	5.00521
		W6-15	0.374857	1.6444	0.420433	2.16661	0.00177611	11.6	0.00218815	3.14642	3.63132	0.885178	35.3747	1.28457	0.669954	5	52.8	3.3	106	14	0.2	3	2.82413	0.0274918	1.90134	0.109601	0.622564	0.0480897	177.109	70.4837	6.998	5.08945	6.04373
		W6-19	0.752898	1.6347	0.994946	2.04964	0.00097992	12.9	0.00463181	2.22083	2.8317	0.751274	32.4967	0.920208	0.604956	5	53.7	3.1	144	27.5	0.2	3	3.05406	0.0634063	2.32487	0.159966	0.733081	0.0656647	215.857	64.8694	5.93825	4.76392	5.35108
		W6-9	0.976607	1.63312	1.0812	2.16606	0.000643073	17.4	0.00600749	2.29234	2.91993	0.896759	37.6813	1.10027	0.66261	5	56.9	3.3	112.786	161.5	0.2	3	4.71274	0.0441466	4.39869	0.270122	0.937545	0.0651336	156.873	60.827	6.60863	4.35123	5.47993
		W6-20	1.90739	1.62979	2.63911	2.07247	0.00097992	12.8	0.0178422	1.1869	2.14489	0.717535	47.5163	1.01917	0.801214	5	59.3	3.2	236	64	0.2	3	3.64791	0.137837	3.23666	0.144878	0.885256	0.060503	403.791	63.6342	5.03944	3.84556	4.4425
		W6-14	0.982659	1.63331	1.25168	2.33724	0.0012249	15.3	0.00703152	2.28131	3.02638	0.779422	38.9931	1.18008	0.653432	5	59.7	3.5	112.786	161.5	0.2	3	2.37538	0.0363247	2.53461	0.173355	1.11366	0.0957969	160.559	63.9711	6.87954	4.70373	5.79163
		W6-3	0.46532	1.64001	0.762103	2.04911	0.0051752	7.9	0.00523162	2.37535	2.98214	0.606177	49.3605	1.472	0.803883	5	61.4	3.6	112.786	161.5	0.2	3	3.90534	0.0710067	4.97687	0.352502	1.33159	0.107714	127.067	65.8799	6.95611	4.91058	5.93335
		W6-8	0.578541	1.63765	0.463462	2.16686	0.00104117	17.7	0.00309713	2.40319	2.9524	1.23931	42.4705	1.2539	0.68008	5	62.4	3.6	305	161.5	0.2	3	2.9157	0.0403986	2.71715	0.12648	0.938905	0.0550563	278.92	63.9711	5.24176	3.64838	4.44507
																Averaged Age (± max 1σ)			112.8 (± 161.5)								Error Weighted Average Eruption Age (± 2σ)			56.9 (± 3.9)	MSWD = 3.2
Pardepur (South)	LT_12_015	W4-3	0.764362	1.45964	0.607725	1.93134	0.00134159	17.4	0.0027569	1.25144	1.97394	1.24869	28.7813	0.568126	0.798401	5	36	1.9	128	31.7143	0.2	3	4.23298	0.127668	3.02515	0.314493	0.688956	0.0878822	114.674	43.6435	4.12195	3.12743	3.62469
		W4-2	1.96077	1.45443	2.46019	1.94048	0.00176846	15.1	0.0108696	1.17636	2.02612	0.79126	30.5947	0.619884	0.806209	5	37.9	2	94.4	11.8895	0.2	3	5.13984	0.227433	3.13983	0.165272	0.578612	0.0457021	1347.54	51.2867	3.71881	3.43136	3.57509
		W4-5	2.09711	1.45422	2.90518	1.92122	0.0013111	19.7	0.0132854	1.31828	2.11615	0.716653	32.1462	0.680262	0.783681	5	41	2.2	69.7	11.1798	0.2	3	2.54067	0.0224468	1.41981	0.108519	0.471822	0.0538893	192.954	60.8676	4.18736	3.85841	4.02288
		W4-18	0.375278	1.47293	0.513696	2.06869	0.00159237	17.4	0.00225813	2.42828	3.00958	0.725285	30.8463	0.928345	0.671652	5	45.9	2.7	108	19.2466	0.2	3	2.81565	0.0728976	1.91007	0.141672	0.628659	0.0647833	152.245	60.76	5.01525	5.35032	5.18279
		W4-16*	0.400118	1.64236	0.712843	2.03642	0.0235793	3.8	0.00339502	2.4761	3.06605	0.557257	34.5904	1.06056	0.748035	5	46.2	2.7	109	18.0756	0.2	3	2.64247	0.0320677	1.80609	0.127051	0.630964	0.0605371	169.658	60.437	5.51437	4.65245	5.08341
		W4-7	0.787533	1.45944	0.821471	1.91827	0.00118914	20.2	0.00398535	1.68618	2.31594	0.951783	32.5504	0.753849	0.690965	5	47.1	2.6	80.9	13.5593	0.2	3	2.01849	0.0239057	1.25051	0.0875398	0.523156	0.05891	220.563	67.5419	5.50501	4.37954	4.94227
		W4-11	4.6949	1.45255	5.99787	1.94898	0.00990946	6.2	0.0346936	1.38049	2.15963	0.777125	40.1681	0.867483	0.838371	5	47.9	2.6	93.1	12.4396	0.2	3	2.72467	0.0261819	1.73184	0.105636	0.573835	0.0483404	193.66	67.6496	4.55733	5.75232	5.15483
		W4-6	0.415859	1.46742	0.446961	1.94949	0.000823248	23.6	0.00220852	2.56659	3.03531	0.923715	33.3334	1.01177	0.664957	5	50.1	2.9	105	16.685	0.2	3	2.51346	0.024662	1.69483	0.115223	0.616004	0.0582227	194.209	67.7572	5.39026	5.9695	5.67988
		W4-14	1.54126	1.45532	1.72994	1.93888	0.00475654	9.2	0.0104866	1.6275	2.29779	0.884517	41.2074	0.946861	0.788425	5	52.3	2.9	97.5	20.729	0.2	3	2.20542	0.0180542	1.46199	0.129248	0.590488	0.0768196	172.795	72.4939	5.54473	6.96561	6.25517
		W4-19	1.14644	1.45817	1.16751	2.20973	0.00159237	16.1	0.00678504	1.37033	2.2743	0.974884	38.8183	0.882846	0.741404	5	52.4	2.9	105.35	31.7	0.2	3	6.28072	0.0978119	6.25998	0.298596	1.00542	0.0545448	265.272	68.5108	7.59742	6.21301	6.90521
		W4-10	1.0176	1.45752	0.963428	1.93729	0.000975701	21.4	0.00538415	1.57463	2.22926	1.04862	36.8054	0.820488	0.69628	5	52.9	2.9	81.3	15.4516	0.2	3	2.46548	0.0207052	1.48795	0.12963	0.524996	0.0667707	171.227	60.8676	4.20215	3.71809	3.96012
		W4-15*	1.81325	1.63014	3.33303	2.24789	0.00266416	12.9	0.0188749	1.43494	2.46227	0.540107	41.2876	1.01661	0.780633	5	52.9	2.9	176	21.0834	0.2	3	4.05746	0.0342266	3.29839	0.132022	0.800289	0.0380886	411.713	76.154	4.96594	5.18725	5.0766
		W4-1	1.34971	1.45591	1.37528	1.93813	0.0035979	10	0.00789955	1.27596	2.04453	0.97434	38.3704	0.784495	0.714003	5	53.7	2.9	117	26.1778	0.2	3	5.0316	0.136581	3.42723	0.354017	0.656145	0.0808909	129.342	69.049	6.9044	5.59601	6.2502
		W4-12	0.820291	1.459	0.648857	1.9499	0.000884229	22	0.00363172	1.69727	2.29116	1.25511	35.4692	0.812657	0.650013	5	54.6	3	105.35	31.7	0.2	3	3.00141	0.0595636	4.19	0.292748	1.49935	0.123199	111.929	71.7403	7.52807	6.67083	7.09945
		W4-13	0.720345	1.46018	0.809468	1.97395	0.000518341	27.5	0.00478847	2.05874	2.63907	0.883491	40.2221	1.06149	0.686882	5	58.6	3.3	114	21.0983	0.2	3	2.8645	0.0246977	1.98951	0.156231	0.649419	0.066908	141.421	76.7999	7.81343	5.86241	6.83792
		W4-17	0.587349	1.46398	0.468983	2.07333	0.00199046	17.7	0.00292498	1.44293	2.18071	1.24337	39.6077	0.86373	0.652952	5	60.7	3.3	105.35	31.7	0.2	3	2.62667	0.0609334	3.0953	0.209109	1.24678	0.105464	142.833	80.0294	8.18191	7.11446	7.64819
		W4-9	2.92249	1.45337	3.40672	1.94264	0.00417722	9.7	0.0243216	1.44278	2.17996	0.851684	48.8474	1.06485	0.800834	5	61	3.3	101	18.3593	0.2	3	5.06963	0.0615456	3.2143	0.298062	0.603892	0.0659788	117.655	83.9048	6.66344	6.21754	6.44049
		W4-8	1.79247	1.45472	1.74028	1.9389	0.00472605	8.5	0.0129676	1.53377	2.20611	1.02257	49.318	1.08801	0.78673	5	62.7	3.4	105.35	31.7	0.2	3	2.89054	0.0598535	3.0058	0.148496	1.07047	0.0681451	219.936	83.0436	7.9803	7.53644	7.75837
																Averaged Age (± max 1σ)			105.4 (± 31.7)								Error Weighted Average Eruption Age (± 2σ)			63.4 (± 5.6)	MSWD = 4.8
* : Analytical uncertainties associated with the measurement of each isotope
a : TAU is Total Analytical Uncertainty
b : Ft is alpha ejection correction factor calculated after Farley et al., (1996)
c : α-cor. (Ft) (U-Th)/He Age
d : Error includes propagated analytical uncertainties, Ft correction uncertainties, and alpha ejection correction uncertainties
e : D230 is initial [230Th/238U] activity ratio when the crystal grows
f : D231 is initial [231Pa/238U] activity ratio when the crystal grows
^ : Error includes previous propagated errors and disequilibrium correction as calculated by MCHeCalc program
g : Average standard error calculated by {[(+1 σ) + |(-1 σ)|]/2}
h: Outliers that are not included in the final age calculation or presented in figures
Note: All σ in data represents standard error, all s.d. in data represents standard deviation
Note: MSWD refers to Mean Square of Weighted Deviates
