# Supplementary material for: Post-supereruption recovery at Toba Caldera
Source: Nat Commun. 2017 May 16;8:15248. doi: 10.1038/ncomms15248 (PMC5440807; doi:10.1038/ncomms15248)
Supplement: Supplementary Data 2 — Radiocarbon (14C) ages from sediment samples on Samosir Island. [file ncomms15248-s3.xlsx]

## Sheet: Sheet1
Supplementary Data 2: Radiocarbon (14C) ages from sediment samples on Samosir Island.
Sample	Lab No.	Material: Pretreatment	14C Age	± 1 s.d.	13C/12C	Conventional Age	Calibrated age range	Location	Lat (N)*	Lon (E)*	Elevation	Source
				yr BP	‰	± 1s yr BP	(95.4% probability)
							Cal yrs BP
TOBA 2	347763	organic sediment: acid washes	8220	40	-24.9	8220 ± 40	9300-9030	Bukit Kerbau	02° 39.999	098° 50.757	955m	de Silva et al. 2015
TOBA 8	361811	organic sediment: acid washes	4190	30	-20.1	4270 ± 30	4860 - 4830	Bukit Kerbau (Peak 1)	02° 40.058	098° 50.933	933m	This Paper
TOBA 9	361812	organic sediment: acid washes	12740	50	-23.1	12770 ± 50	13240 - 13110	Bukit Kerbau (Peak 2)	02° 40.188	098° 50.598	943m	This Paper
TOBA 10	361813	organic sediment: acid washes	2620	30	-20.6	2690 ± 30	900 - 800	Bukit Kerbau (Peak 3 and 4)	02° 40.512	098° 50.457	951m	This Paper
* Lat/Lon in WGS 84 geographical coordinate system
Note: Error s.d. used is standard deviation
