# Supplementary material for: Post-supereruption recovery at Toba Caldera
Source: Nat Commun. 2017 May 16;8:15248. doi: 10.1038/ncomms15248 (PMC5440807; doi:10.1038/ncomms15248)
Supplement: Supplementary Data 3 — Complete dataset of major and trace elements, and isotopes, for volcanic centers along the Sunda-Banda Arc, as compiled from the GeoRock database2-7 . This dataset is used to plot Supplementary Figure 4. [file ncomms15248-s4.xlsx]

## Sheet: Sheet1
Supplementary Data 3: Complete dataset of major and trace elements, and isotopes, for volcanic centers along the Sunda-Banda Arc, as compiled from the GeoRock database23-28. This dataset is used to plot Supplementary Figure 4.
Sample No./ Reference	Field Notes	Reference	SiO2	TiO2	Al2O3	Fe2O3	MnO	MgO	CaO	Na2O	K2O	P2O5	Mn	As	Ba	Cr	Cu	Ga	Nb	Ni	Pb	Rb	Sr	V	W	Y	Zn	Zr	La	Ce	Nd	Sm	Eu	Tb	Yb	Lu	Th	U	Ta	Hf	Sc	Cs	Co	87Sr/86Sr	87Rb/86Sr	143Nd/144Nd	147Sm/144Nd	206Pb/204Pb	207Pb/204Pb
Sunda-Banda Arc Volcanics
[10396]	PRE-CALDERA	Handley et al., 2007	63.14	0.53	16.85		0.13	1.78	5.21	3.61	2.21	0.24			635	4.3	24	17	6.78	3.8	11.4	61.9	547	95		20	62	131	25.7	45.2	23.8	4.49	1.26	0.58	1.9	0.32	6.19	1.67	0.67	3.33	11	1.5	32	0.704188		0.512893
[10396]	INTRA-CALDERA, GENTENG AND PENDIAN	Handley et al., 2007	52.79	1.02	18.28		0.19	3.7	7.63	3.48	2.19	0.35			673	0.2	33	19	7	2.5	10.2	42.6	469	162		34	109	123	19.2	38.8	23.1	5.53	1.73	0.94	3.28	0.55	4.59	1.14	0.77	3.41	22	1.75	54	0.704221		0.512854
[10396]	EAST JAVA, GLAMAN, INTRA-CALDERA	Handley et al., 2007	53.29	0.99	18.16		0.18	3.58	7.51	3.55	2.3	0.35			449	3.4	64	18	7.01	14	9.3	59.9	473	201		29	76	144	19.9	41.2	23.9	5.35	1.4	0.83	2.7	0.44	6.18	1.63	0.73	3.71	21	2.26	61	0.704227		0.512843
[10396]	POST-CALDERA, CALDERA RIM, RINGGIH	Handley et al., 2007	50.35	1	19.14		0.19	4.61	9.65	3.33	1.04	0.24			265	18.2	74	18	3.03	14.6	3.3	17.8	567	279		20	74	60	11.6	24.2	15.1	3.54	1.18	0.57	1.9	0.31	2.02	0.46	0.25	1.66	27	0.58	33	0.704231		0.512839
[10396]	PRE-CALDERA	Handley et al., 2007	50.57	1.28	15.7		0.22	3.85	9.2	3.28	1.37	0.24			492	0	233	20	4.73	8.3	6.3	27.4	517	462		30	111	85	14.7	28.6	18	4.44	1.47	0.81	2.66	0.44	3.38	0.63	0.34	2.36	37	0.38	58	0.704252		0.51289
[10396]	INTRA-CALDERA, KUKUSAN	Handley et al., 2007	55.21	0.95	17.89		0.18	3.15	7.01	3.51	2.53	0.33			639	2.3	75	20	8.34	7.2	11.2	75.7	474	197		32	87	177	22.2	45.5	26.1	5.81	1.5	0.91	3.05	0.5	7.81	2.01	0.71	4.61	21	3.12	34	0.704257		0.512837
[10396]	PRE-CALDERA	Handley et al., 2007	55.93	0.74	20.4		0.15	1.96	7.79	3.47	1.93	0.31			568	0.4	42	20	8.38	2.6	8.3	45.1	575	95		28	73	146	20.3	40.7	22.7	4.94	1.54	0.76	2.61	0.43	4.87	1.15	0.74	3.67	12	1.52	31	0.704257		0.512891
[10396]	CALDERA	Handley et al., 2007	57.29	1.05	15.8		0.24	2.6	6.02	4.27	1.95	0.31			646	1.1	43	21	7.04	10.7	10.1	43.1	484	176		35	115	125	18.7	37.8	22.8	5.5	1.77	0.96	3.27	0.54	4.5	1.11	0.73	3.43	24	1.83	51	0.704275		0.512875
[10396]	POST-CALDERA, CALDERA RIM, RANTE	Handley et al., 2007	49.71	0.99	18.43		0.19	5.33	9.51	2.71	1.04	0.25			365	18.5	147	21	3.76	28.4	6.7	25.4	543	314		22	93	78	13.6	28	16.9	3.94	1.27	0.63	2.02	0.34	2.9	0.65	0.34	2.11	34	0.99	51	0.704286		0.512855
[10396]	POST-CALDERA, BLAU	Handley et al., 2007	57.88	0.77	16.97		0.15	2.82	6.41	3.6	2.59	0.19			498	6.6	45	16	7.39	8	10.3	60.7	346	171		23	62	158	17.5	36.4	18.4	4	1.01	0.62	2.31	0.38	6.54	1.69	0.68	4.15	16	2.71	30	0.704304		0.512857
[10396]	POST-CALDERA, BLAU	Handley et al., 2007	49.76	1.04	20.2		0.16	3.64	9.39	3.11	1.29	0.28			382	3.7	105	19	4.23	11.9	5.7	22	562	287		23	81	74	15.4	33.1	19.7	4.41	1.37	0.68	2.02	0.33	2.73	0.66	0.39	2.06	23	0.7	79	0.70431		0.512803
[10396]	EAST JAVA, GLAMAN, INTRA-CALDERA	Handley et al., 2007	62.32	0.66	16.45		0.12	2.01	4.84	3.35	3.41	0.11			727	4.3	25	18	9.75	5.3	17.1	103.6	391	127		27	60	223	23.5	46.3	23	4.79	1.11	0.72	2.74	0.45	11.47	2.79	0.91	5.87	15	4.44	33	0.704317		0.512835
[10396]	POST-CALDERA, CALDERA RIM, RINGGIH	Handley et al., 2007	51.7	0.92	19.7		0.24	2.7	9.59	3.41	1.26	0.27			407	0.3	123	18	3.86	4	6.3	25	626	217		21	73	69	13.7	28.3	16.4	3.81	1.26	0.61	1.98	0.33	2.83	0.71	0.43	1.92	19	0.98	37	0.704353		0.512827
[10396]	EAST JAVA, KAWAH IJEN, POST-CALDERA	Handley et al., 2007	50.47	0.92	20.77		0.18	3.56	10.28	3.13	1.01	0.24			381	1	136	19	3.54	6.8	5	18.7	670	234		21	74	61	12.2	25.2	15.3	3.6	1.26	0.59	1.92	0.32	2.39	0.55	0.39	1.71	21	0.59	40	0.704382		0.512825
[10396]	POST-CALDERA, CALDERA RIM, PAWENEN	Handley et al., 2007	49.15	1.23	18.5		0.25	4.09	8.6	3.2	1.27	0.29			466	1.3	52	19	4.11	4.3	5.6	19.4	612	241		28	98	81	17	34.3	22	5.2	1.66	0.8	2.46	0.4	3.41	0.55	0.28	2.29	25	0.26	36	0.704518		0.512785
[10396][18645]	EAST JAVA, DJAMPIT, POST-CALDERA, CALDERA RIM	Handley et al., 2007; Handley et al., 2014	48.89	1.17	17.62		0.19	5.77	10.18	2.62	1.44	0.2			422	59.4	175	19	4.15	37.8	6.1	38.5	491	418		25	85	93	13.6	28.4	17.4	4.29	1.3	0.71	2.17	0.35	3.68	1.07	0.43	2.49	38	1.23	55	0.704219		0.512859		18.526	15.617
[10396][18645]	EAST JAVA, ANYAR, INTRA-CALDERA	Handley et al., 2007; Handley et al., 2014	53.8	0.97	18.06		0.18	3.47	7.39	3.52	2.31	0.32			621	1.1	74	19	7.59	6.3	9.8	66.7	499	204		31	86	159	21.3	43.8	25	5.73	1.51	0.88	2.92	0.48	7.02	1.83	0.69	4.12	22	2.7	41	0.704231		0.512879		18.563	15.623
[10396][18645]	EAST JAVA, DJAMPIT, POST-CALDERA, CALDERA RIM	Handley et al., 2007; Handley et al., 2014	59.64	0.6	17.68		0.13	1.75	5.87	3.36	2.07	0.23			601	1.4	24	19	9.17	2.7	10	60.3	485	89		39	89	166	25.2	45.9	29.5	6.37	1.73	0.98	3.53	0.61	6	1.45	0.67	4.24	10	1.35	24	0.704272		0.51285		18.54	15.611
[10396][18645]	EAST JAVA, DJAMPIT, POST-CALDERA, CALDERA RIM	Handley et al., 2007; Handley et al., 2014	53.03	1.01	18.75		0.2	3.48	8.38	2.83	1.4	0.29			446	1.1	34	20	9.43	7.1	6.3	28.4	501	199		30	106	135	19.6	40.3	23.5	5.28	1.63	0.85	2.84	0.47	4.25	1	0.74	3.43	18	0.76	35	0.704292		0.512842		18.551	15.611
[10396][18645]	EAST JAVA, MERAPI, POST-CALDERA, CALDERA RIM	Handley et al., 2007; Handley et al., 2014	51.49	0.98	18.94		0.18	4.4	8.91	3.21	1.36	0.26			365	12.2	68	19	4.25	22.2	6.7	25.9	513	264		21	79	92	14.4	30.5	17.8	3.95	1.21	0.62	1.96	0.33	3.08	0.73	0.37	2.43	27	0.65	48	0.704316		0.512808		18.578	15.626
[10396][18645]	EAST JAVA, KAWAH IJEN, POST-CALDERA	Handley et al., 2007; Handley et al., 2014	57.21	0.8	17.16		0.15	2.93	6.7	4	2.6	0.22			614	5.8	21	18	8.13	6.9	9.8	67.4	440	197		28	72	170	20.6	41.8	22.7	4.97	1.29	0.76	2.73	0.47	7.44	1.79	0.65	4.44	21	2.84	33	0.704361		0.512824		18.598	15.628
[10396][18645]	EAST JAVA, KAWAH IJEN, POST-CALDERA	Handley et al., 2007; Handley et al., 2014	50.81	0.98	19.81		0.18	3.95	9.91	3.09	1.13	0.23			339	4.9	107	22	3.9	12.5	5.5	26.9	549	306		22	86	81	12.6	26.4	16.4	3.86	1.25	0.63	2.08	0.34	3.01	0.71	0.38	2.18	28	0.56	49	0.704366		0.512825		18.602	15.635
[11042]	NORTHERN END OF PEGU YOMA HILL RANGE	Stephenson and Marshall, 1984	53.26	0.72	16.1	2.86	0.11	6.56	10.01	2.43	1.5	0.18			583	155	56		6	30	12	21	935			13	59	82	26	41							7	0					42	0.70431
[11042]	NORTHERN END OF PEGU YOMA HILL RANGE	Stephenson and Marshall, 1984	50.14	0.87	17.08	4.03	0.14	6.22	10.87	2.56	1.36	0.22			522	56	129		4	21	9	18	1005			18	81	90	34	50							6	0					50	0.70433
[11042]	NORTHERN END OF PEGU YOMA HILL RANGE	Stephenson and Marshall, 1984	50.14	0.81	18.3	2.99	0.14	6.02	10.66	2.59	1.11	0.17			423	41	126		3	18	14	12	795			16	58	76	19	36							9	2					36	0.70435
[11042]	NORTHERN END OF PEGU YOMA HILL RANGE	Stephenson and Marshall, 1984	50.93	0.85	16.59	4.69	0.13	6.09	10.79	2.52	1.66	0.21			680	69	114		6	19	22	22	865			19	65	85	28	40							6	0					49	0.70445
[11042]	NORTHERN END OF PEGU YOMA HILL RANGE	Stephenson and Marshall, 1984	52.86	0.75	17.09	5.27	0.12	4.79	9.44	2.88	2.17	0.28			1069	46	73		5	17	8	37	1050			21	61	120	62	71							13	0					36	0.70445
[11042]	NORTHERN END OF PEGU YOMA HILL RANGE	Stephenson and Marshall, 1984	50.23	0.93	17.04	6.09	0.13	5.72	10.22	2.4	1.95	0.22			784	37	92		4	27	14	37	711			24	64	103	48	49							11	0					50	0.70453
[11042]	NORTHERN END OF PEGU YOMA HILL RANGE	Stephenson and Marshall, 1984	58.84	0.54	16.56	3.24	0.08	3.6	5.55	2.99	2.95	0.22			650	66	51		7	16	23	108	562			21	70	165	75	70							23	5					20	0.70478
[11042]	NORTHERN END OF PEGU YOMA HILL RANGE	Stephenson and Marshall, 1984	58.35	0.56	17.38	3.08	0.1	2.05	6.49	3.57	3.08	0.24			640	28	52		6	12	28	116	508			24	66	180	54	67							21	6					18	0.70501
[13319]		Chandrasekharam et al., 2009	49.8	0.74	15.7		0.17	11.4	10.7	2.3	0.24	0.06			47	557			0.58	218	0.86	4	151	262		21		49	2.4	6.8	6.11	2.1	0.84	0.49	2.01	0.31	0.39	0.093	0.047	1.33	39	0.16		0.703805		0.513005
[13319]		Chandrasekharam et al., 2009	55.8	0.85	17.6		0.17	4.9	8.4	3.8	0.52	0.13			110	103			0.84	43	1.55	10	188	249		28		88	5	13.1	9.9	2.94	1.08	0.66	2.62	0.41	1.08	0.24	0.071	2.3	29	0.14		0.703878		0.512967
[13319]		Chandrasekharam et al., 2009	50.7	0.81	21.2		0.14	3.8	11.3	2.9	0.39	0.1			86	43			0.63	26	1.58	10	219	277		24		62	4.64	11.78	8.87	2.57	0.97	0.57	2.25	0.33	1.3	0.21	0.05	1.66	29	0.37		0.703995		0.512887
[13319]		Chandrasekharam et al., 2009	50.9	0.81	21.3		0.14	3.9	11.3	2.9	0.38	0.09			77	41			0.53	24	1.48	10	217	290		23		62	4.55	11.65	8.54	2.55	0.99	0.56	2.25	0.33	1.28	0.2	0.047	1.69	30	0.39		0.704		0.51289
[13319]		Chandrasekharam et al., 2009	50.7	0.8	21		0.14	4	11.2	2.9	0.39	0.1			86	45			0.74	28	1.6	10	216	286		23		62	4.76	11.98	8.76	2.68	0.89	0.54	2.2	0.33	1.28	0.22	0.058	1.62	29	0.41		0.704001		0.512864
[13319]		Chandrasekharam et al., 2009	53.6	1.18	18		0.18	4	9.2	3.5	0.51	0.13			99	36			0.74	21	2.81	12	190	429		32		84	5.8	15.2	11.7	3.59	1.32	0.72	3.1	0.44	1.32	0.24	0.067	2.08	40	0.54		0.704008		0.512926
[13319]		Chandrasekharam et al., 2009	54.7	1.18	17.6		0.19	3.6	8.2	4.1	0.65	0.16			128	14			0.74	10	2.56	18	195	349		36		101	7.9	20.09	14.21	4.06	1.39	0.84	3.43	0.5	2.42	0.4	0.076	2.6	35	0.66		0.70403		0.51286
[13319]		Chandrasekharam et al., 2009	56.1	0.84	19.1		0.02	5.3	9.8	4.6	0.27	0.1			70	171			0.63	50	1	3	215	256		25		59	3.06	8.2	7.1	2.52	0.84	0.54	2.43	0.34	0.56	0.12	0.084	1.62	31	0.15		0.70413		0.512973
[13319][13449]		Chandrasekharam et al., 2009; Chandrasekharam et al., 2004	50.5	0.7	18.6		0.15	7.7	11.3	2.4	0.26	0.07			61	241	73		0.43	100	2.21	6	177	253		21	68	49	2.83	7.5	6.1	2.01	1.02	0.47	1.78	0.26	0.58	0.11	0.051	1.4	36	0.24		0.703891		0.512952
[13319][13449]		Chandrasekharam et al., 2009; Chandrasekharam et al., 2004	48.8	0.74	16.7		0.15	10.9	10.7	2.3	0.27	0.08			71	496	70		0.74	218	1.3	6	203	257		20	69	51	4.4	11.03	8.2	2.33	0.81	0.48	1.91	0.28	0.89	0.15	0.052	1.36	34	0.36		0.703903		0.512929
[13319][13449]		Chandrasekharam et al., 2009; Chandrasekharam et al., 2004	53.5	0.68	17.6		0.15	6.7	9.8	3.2	0.46	0.11			98	216	59		0.84	76	1.76	9	199	216		24	71	72	5	12.7	9.1	2.58	0.92	0.57	2.33	0.35	1.1	0.23	0.067	1.93	33	0.2		0.703982		0.512927
[13319][13449]		Chandrasekharam et al., 2009; Chandrasekharam et al., 2004	52.2	0.83	20.6		0.14	4.7	10.3	3.3	0.51	0.14			107	81	58		2.08	42	2.44	11	250	220		24	63	77	6.7	16	10.7	3.1	1.28	0.55	2.23	0.33	1.58	0.25	0.12	1.86	28	0.39		0.704		0.512904
[14434]	GOLDEN RIDGE, WEST NUSA TENGGARA PROVINCE, SW SUMBAWA	Fiorentini and Garwin, 2010	51.89	0.49	16.8		0.2	2.67	8.17	2.22	1.22	0.19		2	412	84	20		1	8	33	31	366	104	0.2	13	171	49	7.6	17	9.71	2.16	0.794	0.32	1.12	0.188	1.3	0.36	0.11	1.6	11.1	5.9	13.7	0.703952		0.512964		18.635	15.593
[14434]	SEKONGKANG, WEST NUSA TENGGARA PROVINCE, SW SUMBAWA	Fiorentini and Garwin, 2010	49.96	1.07	19.81		0.22	5.28	6.8	2.37	0.12	0.13		2	73	63.8	78		1.1	25	5	2.6	301	338	0.8	15	137	45	4.64	10.8	8.12	2.47	0.915	0.51	1.68	0.251	0.57	0.16	0.08	1.4	34.5	0.2	26	0.70396		0.512975		18.648	15.61
[14434]	TONGOLOKA, WEST NUSA TENGGARA PROVINCE, SW SUMBAWA	Fiorentini and Garwin, 2010	47.72	0.92	16.72		0.18	6.5	9.38	2.34	0.08	0.09		3	107	47	58		0.5	32	5	2	321	301	0.4	11	82	29	2.05	5.4	4.15	1.34	0.609	0.29	1.08	0.171	0.27	0.08	0.09	0.9	33.3	0.3	35.8	0.703983		0.512983		18.67	15.629
[14435][15430]	WEST JAVA	Handley, MacPherson, and Davidson, 2010; Handley et al., 2011	59.85	0.72	17.15		0.14	2.79	6.28	3.4	1.78	0.17	1169		308	13.1	43	18	5.29	7.3	8.8	56.1	342	151		26	70	132	20.4	38.8	23.3	4.94	1.29	0.75	2.52	0.41	7.43	1.54	0.39	3.61	17	1.54	18	0.704735		0.512722
[14435][15430]	NEAR GEDE VOLCANO OBSERVATORY, WEST JAVA	Handley, MacPherson, and Davidson, 2010; Handley et al., 2011	53.6	0.89	18.89		0.2	3.88	8.83	3.09	0.93	0.23	1820		179	5.6	39	20	4.45	5.6	5.1	31.9	406	192		26	79	98	12.9	28.8	18.5	4.3	1.34	0.68	2.39	0.4	3.73	0.86	0.29	2.65	20	0.91	25	0.704882		0.512694
[14435][15430]	WEST JAVA	Handley, MacPherson, and Davidson, 2010; Handley et al., 2011	55.49	0.79	20.02		0.15	2.87	8.38	3.14	1.27	0.19	1208		237	14.6	49	19	4.73	8.9	10.4	50.7	337	130		25	70	124	12.6	28.1	17.1	4.09	1.24	0.69	2.35	0.39	5.3	1.23	0.35	3.38	16	2.59	18	0.70498		0.512701
[14435][15430]	WEST JAVA	Handley, MacPherson, and Davidson, 2010; Handley et al., 2011	55.09	0.81	19.76		0.16	3.09	8.35	3.08	1.2	0.19	1169		228	11	59	20	4.79	6.7	10.7	50.1	376	151		27	67	131	13.8	30.8	18.6	4.4	1.24	0.73	2.48	0.42	5.29	1.25	0.35	3.46	18	3.45	22	0.705001		0.512702
[14435][15430]	WEST JAVA	Handley, MacPherson, and Davidson, 2010; Handley et al., 2011	55.11	0.8	20.17		0.15	2.86	8.23	3.12	1.18	0.19	1216		238	8.8	48	19	4.78	7.6	6.6	46.7	357	132		26	67	128	13.8	30.8	18.7	4.37	1.25	0.74	2.44	0.41	5.4	1.22	0.35	3.43	17	3.44	19	0.705004		0.5127
[14435][15430]	WEST JAVA	Handley, MacPherson, and Davidson, 2010; Handley et al., 2011	54.43	0.91	18.63		0.2	3.49	8.69	3.11	1.01	0.29	1619		212	4.6	80	20	6.98	3.6	12.2	39.1	422	152		30	88	125	17.1	38.6	24.2	5.47	1.54	0.84	2.77	0.46	4.14	1.01	0.43	3.28	19	1.11	21	0.705056		0.512683
[14435][15430]	WEST JAVA	Handley, MacPherson, and Davidson, 2010; Handley et al., 2011	54.78	0.93	19.51		0.16	3.09	7.39	3.12	1.1	0.2	1239		266	1.9	49	20	4.97	2.8	12.3	40	320	191		28	79	118	16.5	33.5	20.8	4.71	1.34	0.78	2.5	0.41	4.99	1.15	0.36	3.22	17	3.35	21	0.705057		0.512687
[14435][15430]	WEST JAVA	Handley, MacPherson, and Davidson, 2010; Handley et al., 2011	55.05	0.8	18.77		0.16	3.61	8.72	3.07	1.02	0.16	1324		211	5.1	21	19	3.98	6.1	8.8	37	362	201		21	82	100	12	26	15.2	3.5	1.08	0.59	2.01	0.33	4.1	0.92	0.3	2.66	22	2.39	22	0.705118		0.512678
[14435][15430]	KAWAH WADON CRATER EDGE, WEST JAVA	Handley, MacPherson, and Davidson, 2010; Handley et al., 2011	59.47	0.74	17.34		0.14	3.13	7.23	3.21	1.74	0.14	1162		318	8.4	23	18	5.09	4.9	12.6	66.2	307	173		24	75	138	16.4	34.3	18.6	4.05	1.05	0.65	2.2	0.37	7.15	1.63	0.41	3.64	20	4.41	19	0.70514		0.512664
[14435][15430]	WEST JAVA	Handley, MacPherson, and Davidson, 2010; Handley et al., 2011	59.39	0.71	17.76		0.14	3.03	7.27	3.22	1.73	0.14	1076		313	6.2	21	18	4.92	5.2	9.5	62.1	302	158		23	69	117	15.7	32.4	17.5	3.92	1.04	0.64	2.07	0.34	6.61	1.5	0.4	3.21	19	2.11	19	0.705143		0.51266
[14435][15430]	WEST JAVA	Handley, MacPherson, and Davidson, 2010; Handley et al., 2011	54.28	0.81	20.2		0.15	3.29	8.95	3.04	1.23	0.16	1076		235	3.3	49	21	4.61	3	11	48.3	347	198		25	72	113	13.4	29.1	17.5	4.13	1.15	0.69	2.33	0.39	4.78	1.13	0.34	3.02	21	3.48	23	0.705207		0.51266
[14435][15430]	WEST JAVA	Handley, MacPherson, and Davidson, 2010; Handley et al., 2011	54.86	0.91	18.53		0.15	4.06	8.92	2.96	1.32	0.14	1185		247	18.2	15	19	4.18	13	10.3	49	319	246		22	76	107	13.4	28.5	16.4	3.8	1.07	0.63	2.05	0.34	5.47	1.2	0.33	2.92	30	3.31	25	0.705288		0.512653
[14435][15430]	WEST JAVA	Handley, MacPherson, and Davidson, 2010; Handley et al., 2011	55.39	0.9	18.33		0.15	3.97	8.75	2.96	1.38	0.13	1185		254	16.1	14	18	4.22	8.6	10.5	51.5	297	252		23	74	109	13.8	29.2	16.6	3.84	1.08	0.63	2.05	0.34	5.6	1.27	0.33	2.94	29	3.34	25	0.705294		0.512656
[14435][15430]	WEST JAVA	Handley, MacPherson, and Davidson, 2010; Handley et al., 2011	55.04	0.91	18.34		0.15	3.98	8.78	2.97	1.36	0.14	1185		250	17.4	12	18	4.22	15.6	10.5	49.6	323	238		22	76	108	13.6	28.6	16.1	3.76	1.06	0.63	2.02	0.33	5.48	1.22	0.35	2.9	30	3.33	24	0.705325		0.512647
[14435][15430]	WEST JAVA	Handley, MacPherson, and Davidson, 2010; Handley et al., 2011	51.56	1.06	18.56		0.18	4.98	9.67	2.7	1.19	0.18	1518		212	10.9	104	20	4.96	9.6	14.4	45.8	302	259		30	96	110	13.5	29.9	18.8	4.72	1.25	0.83	2.66	0.43	5.16	1.17	0.37	3.04	32	1.01	32	0.705393		0.512646
[14435][15430]	WEST JAVA	Handley, MacPherson, and Davidson, 2010; Handley et al., 2011	51.48	1.08	19.41		0.2	4.21	9.26	2.77	1.18	0.18	1603		242	6.2	72	21	5.25	6.1	11.7	34.1	301	245		32	95	116	14.4	31.5	20	4.96	1.33	0.88	2.92	0.48	5.5	1.16	0.4	3.22	29	2.55	29	0.70554		0.512629
[14435][15430][18645]	WEST JAVA	Handley, MacPherson, and Davidson, 2010; Handley et al., 2011; Handley et al., 2014	58.81	0.76	17.29		0.13	3.02	6.79	3.2	1.59	0.15	1131		334	13.3	35	18	5.07	7.8	8.4	52.8	306	184		27	85	115	19.2	38.6	20.8	4.52	1.2	0.73	2.47	0.42	9.34	1.83	0.39	3.25	20	3.18	20	0.704508		0.512737		18.774	15.687
[14435][15430][18645]	WEST JAVA	Handley, MacPherson, and Davidson, 2010; Handley et al., 2011; Handley et al., 2014	61.11	0.62	17.72		0.14	2.54	6.15	3.34	1.53	0.17	1162		315	3.7	17	18	5.9	4.2	11.3	58.5	317	115		22	68	142	16.5	34.5	18.9	4.08	1.15	0.62	2.15	0.36	6.24	1.39	0.44	3.71	13	1.99	15	0.70499		0.512681		18.837	15.699
[14435][15430][18645]	WEST JAVA, GEGERBENTANG	Handley, MacPherson, and Davidson, 2010; Handley et al., 2011; Handley et al., 2014	53.23	0.92	19.35		0.19	3.7	8.76	3.05	0.87	0.26	1541		188	10.4	42	20	4.99	7.3	8.9	30.4	423	184		24	88	91	14.5	31.7	20.7	4.7	1.42	0.73	2.15	0.35	3.41	0.82	0.31	2.49	19	1.27	24	0.704997		0.512699		18.914	15.725
[14435][15430][18645]	WEST JAVA, KAWA RATU	Handley, MacPherson, and Davidson, 2010; Handley et al., 2011; Handley et al., 2014	57.45	0.77	18.46		0.17	3.01	7.66	3.18	1.26	0.19	1216		245	2.5	28	18	4.83	1.9	8.6	48.6	370	147		26	65	126	15	32	19.5	4.47	1.24	0.73	2.41	0.41	5.08	1.19	0.36	3.35	17	2.08	18	0.70507		0.512679		18.87	15.71
[14435][15430][18645]	WEST JAVA	Handley, MacPherson, and Davidson, 2010; Handley et al., 2011; Handley et al., 2014	53.98	0.94	17.05		0.19	5.22	7.5	2.61	1.29	0.16	1557		229	26.5	50	18	4.47	17	7.5	57.3	280	228		24	88	120	10.9	27.2	15.3	3.82	1.13	0.68	2.41	0.4	5.23	1.25	0.34	3.27	27	4.19	31	0.705088		0.512675		18.867	15.707
[14435][15430][18645]	WEST JAVA, KAWA RATU	Handley, MacPherson, and Davidson, 2010; Handley et al., 2011; Handley et al., 2014	59.29	0.72	17.55		0.14	2.97	7.16	3.21	1.76	0.14	1146		330	6.6	25	19	5.22	4.1	12.9	68.8	316	167		24	74	143	17.2	35.9	19.1	4.22	1.08	0.68	2.25	0.36	7.43	1.7	0.43	3.77	19	4.55	19	0.705117		0.512677		18.83	15.688
[14435][15430][18645]	WEST JAVA	Handley, MacPherson, and Davidson, 2010; Handley et al., 2011; Handley et al., 2014	54.96	0.83	19.97		0.15	3.13	8.85	3.07	1.06	0.17	1247		217	3.1	45	20	3.95	4.4	9.7	38.7	347	193		24	77	96	12.7	26.8	16.4	3.83	1.16	0.65	2.18	0.36	3.96	0.93	0.29	2.64	21	2.23	21	0.705201		0.512682		18.873	15.708
[14435][15430][18645]	WEST JAVA, KAWA RATU	Handley, MacPherson, and Davidson, 2010; Handley et al., 2011; Handley et al., 2014	52.52	0.9	19.19		0.17	4.51	9.86	2.75	0.91	0.13	1371		183	8.3	48	19	3.46	8	8.3	32.4	354	257		21	81	80	10.4	22.6	13.8	3.34	1.04	0.58	1.92	0.31	3.45	0.78	0.26	2.2	30	2.28	29	0.705268		0.512656		18.879	15.715
[14435][15430][18645]	WEST JAVA, PANGRANGO	Handley, MacPherson, and Davidson, 2010; Handley et al., 2011; Handley et al., 2014	54.71	0.91	18.52		0.14	4.01	8.95	2.89	1.3	0.13	1200		245	17.3	14	19	4.15	7.9	10.4	48.8	324	252		22	77	108	13.3	28.2	16.2	3.8	1.06	0.64	2.05	0.33	5.34	1.18	0.33	2.91	30	3.27	26	0.705318		0.512654		18.863	15.706
[14435][15430][18645]	WEST JAVA, PANGRANGO	Handley, MacPherson, and Davidson, 2010; Handley et al., 2011; Handley et al., 2014	50.56	1.15	19.29		0.18	4.89	9.78	2.94	0.92	0.15	1688		160	15.6	73	21	3.72	8.6	5.1	30	326	316		27	84	82	9.8	22.2	15	3.89	1.21	0.73	2.49	0.41	3.21	0.73	0.26	2.33	36	0.84	33	0.705358		0.512646		18.938	15.733
[14827]	ASH DEPOSITS	Awasthi et al., 2010																																										0.70393		0.51297
[14827]	SE OF BARREN ISLAND	Awasthi et al., 2010																																										0.70395		0.512937
[14827]	ASH DEPOSITS	Awasthi et al., 2010																																										0.70396		0.512989
[14827]	ASH DEPOSITS	Awasthi et al., 2010																																										0.70397		0.512921
[14827]	ASH DEPOSITS	Awasthi et al., 2010																																										0.704		0.512954
[14827]	SE OF BARREN ISLAND	Awasthi et al., 2010																																										0.704		0.512982
[14827]	ASH DEPOSITS	Awasthi et al., 2010																																										0.70401		0.512971
[14827]	SE OF BARREN ISLAND	Awasthi et al., 2010																																										0.70401		0.512925
[14827]	ASH DEPOSITS	Awasthi et al., 2010																																										0.70404		0.512903
[14827]	ASH DEPOSITS	Awasthi et al., 2010																																										0.70404		0.512928
[14827]	ASH DEPOSITS	Awasthi et al., 2010																																										0.70404		0.5129
[14827]	SE OF BARREN ISLAND	Awasthi et al., 2010																																										0.70409		0.512891
[14827]	SE OF BARREN ISLAND	Awasthi et al., 2010																																										0.70409		0.512943
[14827]	SE OF BARREN ISLAND	Awasthi et al., 2010																																										0.7041		0.512919
[14827]	ASH DEPOSITS	Awasthi et al., 2010																																										0.70411		0.512872
[14827]	ASH DEPOSITS	Awasthi et al., 2010																																										0.70413		0.512876
[14827]	SE OF BARREN ISLAND	Awasthi et al., 2010																																										0.70414		0.512938
[14827]	NNE OF BARREN ISLAND	Awasthi et al., 2010																																										0.70444		0.512754
[14827]	NNE OF BARREN ISLAND	Awasthi et al., 2010																																										0.70503		0.51271
[15296]		Sendjaja, Kimura, and Sunardi, 2009	53.8	0.75	19.53		0.18	3.51	8.04	3.31	0.76	0.37			212	7		17.3	10.4	8	4.59	13.9	513	130		17.2		96.9	14.1	28.7	15	3.24	1.15	0.515	1.83	0.281	3.69	0.77	0.697	2.22		0.771		0.70379		0.512788
[15296]		Sendjaja, Kimura, and Sunardi, 2009	50.01	1.09	18.31		0.18	6.04	10.13	3.09	0.43	0.17			93	52		17.4	3.25	19	1.7	5.23	225	271		24.4		94.6	5.07	13.8	10.3	3.11	1.11	0.685	2.77	0.423	0.58	0.17	0.219	2.19		0.09		0.703882		0.512982
[15296]		Sendjaja, Kimura, and Sunardi, 2009	50.95	1.03	19.39		0.17	4.82	9.71	3.23	0.57	0.17			132	35		18	2.33	10	2.82	9.68	307	280		20.3		68.9	5.94	14.7	10.2	2.68	1.006	0.547	2.2	0.333	0.93	1.08	0.147	1.84		0.39		0.703958		0.512826
[15296]		Sendjaja, Kimura, and Sunardi, 2009	51.9	1.09	21.34		0.2	4.92	6.56	2.59	0.2	0.16			152	19		20.2		9			238	258				74.2																0.704087		0.51291
[15296]		Sendjaja, Kimura, and Sunardi, 2009	49.79	0.96	20.27		0.17	4.8	10.45	2.57	0.59	0.15			126	17		18	1.3	12	2.3	15.3	354	264		15.1		43.5	5.74	12.8	8.45	2.19	0.86	0.437	1.64	0.244	1.5	0.31	0.089	1.11		0.855		0.704092		0.51277
[15296]		Sendjaja, Kimura, and Sunardi, 2009	58.83	0.68	17.32		0.15	3.34	7.19	3.27	0.86	0.12			165	34		16.2		13			238	167				85.8																0.704135		0.512902
[15296]		Sendjaja, Kimura, and Sunardi, 2009	54.4	0.98	18.3		0.18	4.15	7.63	3.17	0.74	0.16			163	13		17.4		9			285	235				71.6																0.704148		0.512905
[15296]		Sendjaja, Kimura, and Sunardi, 2009	58.09	0.78	17.13		0.13	3.91	6.94	3.55	1.28	0.14			221	118		18		33			205	167				148.9																0.704187		0.512899
[15296]		Sendjaja, Kimura, and Sunardi, 2009	52.99	0.88	18.83		0.19	4.39	8.68	3.24	1.15	0.2			231	26		18.4	2.82	14	4.14	28.4	333	215		19.6		94.1	13	27.7	14.7	3.4	1.03	0.562	2.02	0.307	4.98	0.98	0.203	2.28		0.772		0.704225		0.512765
[15296]		Sendjaja, Kimura, and Sunardi, 2009	50.79	0.99	19.01		0.17	5.16	10.11	3.11	0.62	0.17			156	28		19.3		15			286	279				75.3																0.704279		0.51283
[15296]		Sendjaja, Kimura, and Sunardi, 2009	75.54	0.19	15.17		0.08	0.62	2.6	4.78	1.45	0.09			174	0		12.9		2			224	16				91.9																0.704343		0.512865
[15296]		Sendjaja, Kimura, and Sunardi, 2009	60.42	0.74	19.01		0.14	1.71	6.02	4.02	1.11	0.22			198	4		17.8		2			308	95				92.8																0.704371		0.512813
[15296]		Sendjaja, Kimura, and Sunardi, 2009	48.14	0.82	15.63		0.16	11.45	11.46	2.2	0.37	0.09			92	642		10.3	1.52	189	3.22	6.49	199	271		13.6		48.2	3.49	8.47	5.95	1.82	0.704	0.392	1.44	0.213	0.669	0.16	0.103	1.12		0.5		0.704442		0.512891
[15296]		Sendjaja, Kimura, and Sunardi, 2009	53.77	0.98	17.28		0.15	5.81	8.07	3.13	1.81	0.23			291	171		17.9	5.87	79	7.09	37.55	345	212		22.71		126.9	15.82	31.13	15.59	3.56	1.16	0.6	2.05	0.31	5.28	1.08	0.44	2.49		0.89		0.704492		0.512723
[15296]		Sendjaja, Kimura, and Sunardi, 2009	53.73	0.89	16.95		0.71	4.83	8.82	3.18	1.85	0.22			271	171		17.4		82			354	212				102.1																0.704511		0.512475
[15296]		Sendjaja, Kimura, and Sunardi, 2009	53.24	1.01	17.52		0.25	4.71	8.41	3.37	1.5	0.23			261	101		18.5		35			342	236				115.3																0.704565		0.512752
[15296]		Sendjaja, Kimura, and Sunardi, 2009	63.29	0.6	16.43		0.11	2.23	5.49	3.41	2.23	0.11			308	11		16.1		6			224	119				159																0.704631		0.51276
[15296]		Sendjaja, Kimura, and Sunardi, 2009	58.46	0.77	19.46		0.14	2.88	6.24	3.34	1.09	0.15			322	7		19.9		6			243	147				191.7																0.704773		0.512776
[15296]		Sendjaja, Kimura, and Sunardi, 2009	53.25	0.82	17.36		0.18	4.9	9.36	3.04	1.6	0.25			303	121		17.6	3.85	30	6.31	66.1	428	208		17.9		90.8	21.3	44.6	21.4	4.17	1.2	0.571	1.93	0.3	6.73	1.42	0.27	2.19		2.86		0.704861		0.512686
[15296]		Sendjaja, Kimura, and Sunardi, 2009	53.78	0.91	20.31		0.14	2.93	9.4	3.15	0.84	0.14			191	9		19.3		9			320	235				81.4																0.705214		0.512532
[15296]		Sendjaja, Kimura, and Sunardi, 2009	52.6	0.85	20.86		0.14	3.01	10.09	3	0.83	0.13			155	13		19.1	2.29	9	5.89	21.6	320	203		18.2		76.4	7.66	17.6	10.8	2.79	0.912	0.514	1.98	0.304	1.88	1.08	0.18	1.98		2.55		0.705252		0.512613
[15296]		Sendjaja, Kimura, and Sunardi, 2009	62.27	0.88	16.67		0.12	1.83	5.09	3.8	2.31	0.2			382	3		19.5		3			268	123				181.5																0.70567		0.512526
[15430]	CENTRAL JAVA	Handley et al., 2011	56.49	0.72	18.71		0.17	2.58	8.09	3.59	1.59	0.29			428	10.4			4.49	0	25.4	37.8	529	151		22.4		114	18.9	38.2	20	4.22	1.43	0.603	2.11	0.366	5.68	1.35	0.38	2.77			14.6	0.705105		0.512752
[15430]	CENTRAL JAVA	Handley et al., 2011	50.37	1.09	18.68		0.14	4.28	9.26	3.18	1.83	0.28			584	34.3			2.42	16.4	18.3	36.2	467	298		21.1		68	14.3	28.7	15.5	3.82	1.33	0.557	1.98	0.331	5.46	1.08	0.2	1.93			28.1	0.705539		0.512742
[15430]	CENTRAL JAVA	Handley et al., 2011	50.2	1.03	19.78		0.13	3.19	9.72	3.19	1.97	0.28			474	124.1			2.02	43.1	16.6	23.9	568	331		18		64	11.6	23.3	12.1	3.1	1.1	0.473	1.61	0.249	4.91	0.84	0.15	1.67			31	0.705793		0.512729
[15430][18645]	CENTRAL JAVA, E OF KOPENG	Handley et al., 2011; Handley et al., 2014	59.07	0.7	18.87		0.17	1.95	6.08	3.52	1.91	0.31			487	5.7	19	20	6.65	0	21.2	45	437	92		25.5	95	156	24.1	48.6	23.2	5.06	1.55	0.756	2.8	0.47	9.27	1.95	0.56	3.92		4.87	7.5	0.705672		0.512707		18.756	15.665
[15430][18645]	CENTRAL JAVA, NE OF GETASAN	Handley et al., 2011; Handley et al., 2014	58.28	0.73	18.76		0.18	2.27	6.72	3.51	1.74	0.3			431	7.3	16	21	5.73	0	18.6	38.5	431	113		23.3	91	139	21.2	42.6	20.4	4.52	1.43	0.656	2.47	0.434	7.98	1.76	0.5	3.82		3.25	9.2	0.705686		0.512701		18.755	15.669
[15430][18645]	CENTRAL JAVA, JRAKAH-SELO	Handley et al., 2011; Handley et al., 2014	49.7	0.83	17.23		0.21	5.75	10.81	2.76	1.47	0.18			462	69	143	17	1.5	19.8	16.3	29.4	460	333		17.2	89	49	11	21.5	11.7	3.18	1.06	0.447	1.78	0.287	4.37	0.99	0.13	1.59		2.43	33.8	0.705768		0.512699		18.802	15.69
[15430][18645]	CENTRAL JAVA, N OF PENGGUNG	Handley et al., 2011; Handley et al., 2014	51.41	1.03	17.64		0.17	4.54	9.26	3.09	2.1	0.31			545	59.9	151	21	3.11	15.3	22.8	44.2	421	295		23.3	101	85	17.5	35	18	4.17	1.33	0.629	2.23	0.377	7.75	1.71	0.25	2.47		3.72	30	0.705812		0.512683		18.807	15.696
[15430][18645]	CENTRAL JAVA,SE OF CANDIMULYO	Handley et al., 2011; Handley et al., 2014	50.81	0.81	19.73		0.18	3.78	8.57	2.78	2.24	0.32			677	14.8	216	19	2.18	8.9	25.3	53.6	565	256		19.4	89	65	19.4	36.5	18.3	4.12	1.38	0.61	2	0.325	8.74	1.79	0.19	1.95		3.34	25.2	0.705825		0.512653		18.805	15.691
[15430][18645]	CENTRAL JAVA, PATRAN	Handley et al., 2011; Handley et al., 2014	49.55	0.86	21.22		0.17	3.18	10.21	2.84	1.76	0.26			546	26	148	21	1.94	8.9	21.6	24.8	592	249		18.2	84	62	14.6	29.3	14.9	3.91	1.23	0.534	1.72	0.28	6.43	0.82	0.16	1.79		0.78	23	0.705888		0.512663		18.828	15.71
[15465]	BANDA	Ely et al., 2011	66.29	0.46	14.07	3.22	0.08	0.92	2.84	4.48	3.08	0.08			295.9	53.1	33.4		6.1	24.2		41.56	338.1	195.4		25.8	57.5	124.7														2.77		0.7041				18.588	15.597
[15465]	BANDA	Ely et al., 2011	71.37	0.49	14.38	0.69	0.01	0.27	1.77	4.67	2.52	0.02			314.9	5.8	142.3		2.3	7.6		36.33	362.9	254.2		33.9	81.4	123.1														2.5		0.70419
[15465]	BANDA	Ely et al., 2011	65.25	0.63	14.73	4.08	0.09	1.06	3.26	4.21	3.11	0.14			415.6	5	52.8		4.9	4		57.38	384.2	113		41.8	76.5	169.4														3.94		0.70424				18.61	15.62
[2479]	BANDA	Gill and Williams, 1990	64.44	0.98	14.56		0.24	1.76	4.91	4.7	0.89	0.25										25	184																					0.704832
[2608]		Whitford, 1975	52.8								1.42											30	497																					0.70384
[2608]		Whitford, 1975	50.4								0.98											17	483																					0.70395
[2608]		Whitford, 1975	55.2								1.56											33	462																					0.70398
[2608]		Whitford, 1975	53								1.06											20	453																					0.70399
[2608]		Whitford, 1975	60								1.81											45	414																					0.70402
[2608]		Whitford, 1975	58.8								1.86											55	537																					0.70406
[2608]		Whitford, 1975	65.9								2.7											65	300																					0.70407
[2608]		Whitford, 1975	58.6								2.84											90	353																					0.70407
[2608]		Whitford, 1975	57.8								0.81											24	291																					0.70407
[2608]		Whitford, 1975	49.4								1.66											33	470																					0.70409
[2608]		Whitford, 1975	56.7								0.73											20	286																					0.70415
[2608]	LAMONGAN, SUMMIT CRATER	Whitford, 1975	49.4								0.81											10	390																					0.70423
[2608]		Whitford, 1975	55.3								1.23											20	408																					0.70424
[2608]		Whitford, 1975	54.3								1.64											43	585																					0.70425
[2608]		Whitford, 1975	59.7								3.18											103	347																					0.70428
[2608]		Whitford, 1975	51.4								0.54											9.6	296																					0.70431
[2608]		Whitford, 1975	67.8								2.33											63	203																					0.70434
[2608]		Whitford, 1975	51.3								0.7											19	342																					0.70435
[2608]	LAMONGAN, SUMMIT CRATER	Whitford, 1975	48.5								0.81											13	378																					0.70435
[2608]		Whitford, 1975	50.6								0.48											8.5	290																					0.70436
[2608]		Whitford, 1975	48.4								0.18											4	332																					0.70437
[2608]		Whitford, 1975	54.1								1.54											37	496																					0.70438
[2608]		Whitford, 1975	55.4								0.75											12	587																					0.70439
[2608]		Whitford, 1975	57.7								2.93											100	449																					0.70441
[2608]	GUNUNG BROMO, TENGGER CALDERA	Whitford, 1975	56								2.8											97	390																					0.70442
[2608]	GUNUNG BROMO, TENGGER CALDERA	Whitford, 1975	59.9								2.99											94	300																					0.70443
[2608]		Whitford, 1975	53.9								0.65											14	271																					0.70444
[2608]	LAMONGAN, SUMMIT CRATER	Whitford, 1975	48.8								0.81											13	383																					0.70445
[2608]		Whitford, 1975	48.6								5.73											185	2100																					0.70447
[2608]		Whitford, 1975	52.1								0.87											27	344																					0.70448
[2608]		Whitford, 1975	48.6								0.12											3	334																					0.70451
[2608]		Whitford, 1975	53.1								1.83											60	390																					0.70451
[2608]		Whitford, 1975	52.2								1.36											40	584																					0.70452
[2608]		Whitford, 1975	54.4								0.95											24	373																					0.70452
[2608]		Whitford, 1975	56.9								1.22											27	414																					0.70462
[2608]		Whitford, 1975	56.2								1.73											61	295																					0.70462
[2608]		Whitford, 1975	56.1								0.83											17	507																					0.70464
[2608]		Whitford, 1975	58.9								1.11											27	339																					0.70465
[2608]		Whitford, 1975	54.58								1.78											53	344																					0.70467
[2608]		Whitford, 1975	58.6								5.14											139	966																					0.7047
[2608]		Whitford, 1975	59.8								1.78											70	217																					0.70472
[2608]		Whitford, 1975	56.6								2.08											73	383																					0.70472
[2608]		Whitford, 1975	52.6								3.4											112	919																					0.70474
[2608]		Whitford, 1975	56.9								1.32											29	403																					0.70476
[2608]		Whitford, 1975	57.6								2.26											80	358																					0.70477
[2608]		Whitford, 1975	51								2.59											81	580																					0.70479
[2608]		Whitford, 1975	49.5								2.54											73	530																					0.70482
[2608]		Whitford, 1975	56.4								1.75											43	471																					0.70483
[2608]		Whitford, 1975	55.9								1.66											42	500																					0.70486
[2608]		Whitford, 1975	57								1.72											41	399																					0.70488
[2608]		Whitford, 1975	55								1.33											44	327																					0.70491
[2608]		Whitford, 1975	48.96								2.08											53	496																					0.70494
[2608]		Whitford, 1975	53.9								1.47											47	363																					0.70496
[2608]		Whitford, 1975	49.46								2.05											43	629																					0.70496
[2608]		Whitford, 1975	55								2.24											67	784																					0.70496
[2608]		Whitford, 1975	55.3								1.54											35	295																					0.70499
[2608]		Whitford, 1975	59.3								3.02											144	287																					0.70504
[2608]		Whitford, 1975	62.3								2.71											80	269																					0.70513
[2608]		Whitford, 1975	54.9								2											48	578																					0.70519
[2608]		Whitford, 1975	57.9								2.76											100	334																					0.70521
[2608]		Whitford, 1975	51.8								2.64											73	502																					0.70534
[2608]		Whitford, 1975	59.9								1.7											50	496																					0.70552
[2608]		Whitford, 1975	51.5								1.76											44	304																					0.70554
[2608]		Whitford, 1975	50.4								1.8											37	497																					0.70576
[2608]		Whitford, 1975	52.4								1.91											43	562																					0.70594
[2608][2545]		Whitford, 1975; White and Patchet, 1984	52.9								1.63				1230							35.8	567						18.7	38.9	21.2	5.24	1.82		3.06	0.461				2.6		1.43		0.704995		0.512795
[2608][2545]		Whitford, 1975; White and Patchet, 1984	58.79								1.32				215							45.7	253						15.1	32.6	17.3	3.98	1.23		2.39	0.362				3.31		2.24		0.705746		0.512523
[2608][2545][2713]		Whitford, 1975; White and Patchet, 1984; Whitford, White, and Jezek, 1980	56.8								2.64				505							76.3	442						25.6	48.3	20.9	4.4	1.35		2.13	0.327				2.8		6.09		0.70488		0.512669
[2608][2713]		Whitford, 1975; Whitford, White, and Jezek, 1980	50.7								1.08											26	443																					0.70476		0.51277
[2608][2713]		Whitford, 1975; Whitford, White, and Jezek, 1980	56.2								2.24											97	302																					0.70476		0.51277
[2608][4590]		Whitford, 1975; Woodhead et al., 2001	56.11								2.67				496	8	30		8.29	8	17.71	84	498	160		25		136	30.7	56.86	25.32	5.4	1.51	0.76	2.55	0.4	13.71	2.57	0.559	3.43	17	4.12	15	0.705133		0.512611		18.802	15.681
[2608][4590]		Whitford, 1975; Woodhead et al., 2001	67.49								2.91				368				5.29		20.17	129	165	92		30		181	31.56	51.09	28.83	5.97	1.06		2.82	0.44	14.58	3.04	0.569	5.14	14	5.55		0.705868		0.512475		18.912	15.723
[2608][4927][3092]		Whitford, 1975; Vukadinovic and Sutamidjaja, 1995; Vukadinovic and Nicholls, 1989	49.7		17.1		0.21		10	3.23	1.34				201	100			12.5	24		28	281	390		32			15.7	35.9	20.5	5.07	1.45	0.83	2.61		4.47	0.88		3.39	57			0.70491
[2609]		Whitford et al., 1977	56.4	0.93	17.5		0	2.99	8.3	2.6	1.77	0.14										68.5	397																					0.70548
[2609]		Whitford et al., 1977	54.8	0.8	18.2		0.12	4.69	9	2.76	0.73											17	350																					0.70571
[2609]		Whitford et al., 1977	66.1	0.82	14.6		0	1.37	3.76	3.65	3.16	0.19										116	280																					0.70572
[2609]		Whitford et al., 1977	62.6	0.85	17		0	2.3	5.18	3.95	2.61											75	578																					0.70577
[2609]		Whitford et al., 1977	65.7	0.88	14.1		0	1.33	3.67	3.57	3.15	0.22										134	276																					0.70577
[2609]		Whitford et al., 1977	58.4	0.66	17.4		0	3.92	8.02	2.97	0.98											28	355																					0.70582
[2609]		Whitford et al., 1977	48.6	0.68	19.5		0.18	6.07	11.8	1.67	0.4	0.07										9.4	365																					0.70587
[2609]		Whitford et al., 1977	48.7	0.7	19.7		0.14	6.05	12.2	1.74	0.43	0.06										12.4	385																					0.70589
[2609]		Whitford et al., 1977	49	0.82	19.2		0	6.6	11	2.54	1.68											41	836																					0.70646
[2800]	MADURA BASIN	Edwards et al., 1994	47.85	0.976	18.07	11.06	0.187	6.26	10.75	2.42	1.17	0.27			497	109	248	19	5	38	6.6	40	495	341		19.7	83	61	14.6	30	16.5	3.2	1.15		1.82	0.29	3.4	1.03	0.2	1.5	37			0.70422		0.512821		18.667	15.631
[2800]	MADURA BASIN	Edwards et al., 1994	45.67	1.05	12.5	9.8	0.167	12.94	11.26	2.04	3.54	0.619			506	853	105	12	12.5	235	3.2	122	481	272		27.8	68	169	38	82	38						5.8				35			0.70434
[2800]	MADURA BASIN	Edwards et al., 1994	52.83	0.647	18.98	6.69	0.178	2.22	7.46	3.83	6.15	0.467			743	13	53	21	30.5	11	10.9	200	1048	145		39.7	75	380	74	136	53						20.9				10			0.70445		0.512696		18.611	15.62
[2800]	MADURA BASIN	Edwards et al., 1994	45.06	0.937	15.34	11.27	0.252	4.12	14.35	2.75	4.14	0.85			656	8	135	15	29.1	14	4.6	144	2058	357		79.9	121	481	173.1	321	130.7	22.2	6.58		3.65	0.5	23.9				20			0.7045		0.512779		18.915	15.627
[2800]	MADURA BASIN	Edwards et al., 1994	46.1	1.208	16.74	11.58	0.207	6.23	11.9	2.06	2.8	0.599			482	115	93	18	8	41	4.4	186	600	353		28.5	75	109	29	61	31						5.6				32			0.70451
[2800]	MADURA BASIN	Edwards et al., 1994	51.2	0.639	20.23	6.98	0.196	1.81	7.83	4.56	5.56	0.375			688	4	54	19	33.1	7	8	88	1762	173		56.9	87	474	105	191	72						21.3				8			0.70459		0.512731		18.712	15.641
[2800]	MADURA BASIN	Edwards et al., 1994	53.97	0.836	17.79	8.71	0.204	3.05	8.65	3.3	2.92	0.498			678	23	54	19	11.1	15	7.2	98	572	214		26.8	77	151	33	65	29						8.4				22			0.70459		0.512759		18.754	15.672
[2800]	MADURA BASIN	Edwards et al., 1994	43.9	0.763	9.27	9.47	0.164	18.05	11.07	1.66	3.88	0.939			2363	1335	81	10	34.3	485	7.4	177	793	224		17.9	65	119	68.6	123	50.4	7.3	2.22		1.16	0.12	12.8		1.37	2.9	29			0.7046		0.512692		18.513	15.617
[2800]	MADURA BASIN	Edwards et al., 1994	42.86	0.959	12.1	10.29	0.165	14.42	10.83	2.02	4.72	0.813			2006	647	87	14	19.9	256	6.9	179	576	280		19	80	101	44.4	89	42.8		2.1		1.36	0.22	5.4		1.04	2.9	37			0.70465		0.512741		18.57	15.628
[2800]	MADURA BASIN	Edwards et al., 1994	53.49	0.605	19.84	7.44	0.221	1.63	8.01	3.95	4.19	0.369			636	3	17	20	19.9	5	10.1	108	1352	132		47.4	93	302	104	186	71.3	11.8	3.51		3.53	0.52	17.9				9			0.70465		0.512754		18.719	15.624
[2800]	MADURA BASIN	Edwards et al., 1994	48.07	1.025	18.46	10.85	0.208	5.03	10.56	3.1	2.15	0.402			490	15	73	20	13.2	15	10.4	91	804	311		24.3	80	83	44.3	77	31.2	5.6	1.72		2.06	0.31	10.4		0.53	2	28			0.70465		0.512729		18.596	15.624
[2800]	MADURA BASIN	Edwards et al., 1994	46.88	0.79	13.37	8.89	0.16	7.7	12.31	2.76	5.97	0.812			2857	249	121	14	19.5	68	9	267	1082	300		19.4	68	110	52	105	51						7				34			0.70467
[2800]	MADURA BASIN	Edwards et al., 1994	44.86	0.926	10.6	9.35	0.162	10.01	14.33	2.22	5.76	1.289			4922	381	127	13	75.6	85	14.9	232	1589	245		20.1	84	139	121.6	213	82		3.07		1.23		22.9		3.37	3.8	37			0.70468				18.493	15.626
[2800]	MADURA BASIN	Edwards et al., 1994	51.37	0.798	18.11	8.41	0.191	3.66	9.57	4.53	2.38	0.634			507	38	66	18	17.3	19	7.9	84	949	191		37.1	71	264	66	125	51						13.8				19			0.70468
[2800]	MADURA BASIN	Edwards et al., 1994	45.5	0.716	11.49	9.63	0.168	15.32	11.31	1.53	2.79	0.609			790	1115	100	11	9.6	436	6.5	458	800	249		24.8	75	112	64.4	120	50.8		2.78		1.52	0.2	10.6		0.42	2.7	34			0.7047		0.512806		18.631	15.622
[2800]	MADURA BASIN	Edwards et al., 1994	46.58	0.855	15.23	10.01	0.199	5.93	11.5	2.91	5.09	0.952			3116	85	99	15	24.6	37	8.5	176	1212	295		26.8	74	124	66	129	56						9.7				29			0.70478		0.512726		18.498	15.633
[2800]	MADURA BASIN	Edwards et al., 1994	46.16	0.695	12.15	9.16	0.165	9.42	12.86	2.08	5.27	1.123			5424	378	84	14	42.2	86	8.4	375	974	282		17.2	71	89	75	137	59						12.1	3.03			33			0.70478		0.512684		18.544	15.624
[2800]	MADURA BASIN	Edwards et al., 1994	47.34	0.946	15.6	10.06	0.184	6.51	11.92	2.55	3.67	0.646			722	92	86	15	14.1	36	9.1	135	887	286		32.1	65	146	55	104	44						10.2				39			0.70493
[2800]	MADURA BASIN	Edwards et al., 1994	47.35	0.998	13.92	9.31	0.251	6.62	12.74	1.43	5.92	1.1			475	166	114	15	12.2	50	4.5	1165	935	281		41.1	81	310	79.6	156	69.2	12.6	4.31		2.33	0.31	10.7	2.34	0.44	6	27			0.70496		0.512674		18.739	15.623
[2800]	MADURA BASIN	Edwards et al., 1994	49.48	0.984	14.8	10.22	0.183	6.3	10.83	2.4	3.99	0.6			671	82	109	16	9.5	33	5.1	268	716	306		29.3	74	160	51	101	45						9.7				33			0.70549
[2800][4938]	MADURA BASIN	Edwards et al., 1994; Tomascak et al., 2002	46.88	0.983	18.01	11.88	0.21	5.92	11.7	2.75	0.98	0.245			632	36	136	18	2.4	35	5.6	19	666	424		19.9	81	43	12	30	15						2.6				38			0.70419		0.512842		18.72	15.647
[3058]		Hoogewerf et al., 1997	62	0.53	17.29	5.45	0.16	1.8	4.88	3.64	3.94	0.31			1266		19		10.2		32.2	115	678			29	67	179			38.67	6.83												0.705398		0.512635		19.147	15.666
[3058]		Hoogewerf et al., 1997	53.03	0.73	19.53	9.67	0.2	3.88	10.06	2.43	0.37	0.1			268	11	41		0.8			9.5	289			28	75	41	2.2	5.9	5.52	2.02	0.84	0.51	2.2	0.33	0.36	0.11	0.04	1.04	35		24	0.705476		0.51291
[3058]		Hoogewerf et al., 1997	52.65	0.77	18.81	10.19	0.17	4.8	9.69	2.47	0.37	0.11			100	14	44		0.7		5.2	13	243			17	68	43	2.8	6.9	4.7	1.6	0.66	0.37	1.58	0.26	0.53		0.04	0.98	30		28	0.705536
[3058]		Hoogewerf et al., 1997	56.25	0.75	18.83	7.08	0.17	2.56	6.94	3.56	3.4	0.45			1377	3	45		11		29.2	92	918			28	70	158	63	115	44.56	8.06	2.12	0.96	2.63	0.41	21.9	5.1	0.5	3.8	13		15	0.705669		0.512608		19.116	15.67
[3058]		Hoogewerf et al., 1997	55.89	0.77	19.14	7.05	0.21	2.53	6.78	3.64	3.55	0.44			1391		58		9.4		30.2	94	956			28	62	165									19.2	4.89						0.70569		0.512641		19.114	15.668
[3058]		Hoogewerf et al., 1997	60.06	0.64	17.34	7.86	0.21	2.6	7.3	3.2	0.62	0.16			421	4	12				19.9	16.6	295			27	75	60	3.8	9.1	12.54	4.19	1.06	0.61	2.96	0.43	0.52			1.58	29		14	0.705693		0.512865		19.041	15.675
[3058]		Hoogewerf et al., 1997	53.85	0.68	21.35	6.52	0.13	2.36	8.63	3.22	2.92	0.35			1333	3	31		9		22.9	80	1053			26	54	132	63	110	41.99	7.54	2.03	0.85	2.33	0.35	22.6	4.7	0.38	3.27	15		15	0.705907		0.512584		19.153	15.671
[3058]		Hoogewerf et al., 1997	53.77	0.78	19.46	7.87	0.2	3.29	8.14	3.23	3.01	0.25			1235	13	51		9.2		25.9	79	931			25	64	133	65	121		8.3	2.2	0.91	2.66	0.43	24.2	5.6		3.51	21		24	0.705947
[3058]		Hoogewerf et al., 1997	47.53	1.06	17.72	11.78	0.2	6.08	11.26	2.5	1.68	0.19			761	31	34		5.2		21.2	34	785			26	77	67	35	71		6.9	2.14	1.12	2.41	0.39	9.5	2.9		1.92	45		73	0.705994
[3058]		Hoogewerf et al., 1997	47.67	1.04	18.02	11.68	0.2	5.82	11.2	2.57	1.67	0.13			782	31	23		4.6		16.5	35	820			26	75	69	33	65		6.7	1.99	0.83	2.07	0.32	9.2	3	0.9	1.84	43		58	0.706005		0.51259		19.09	15.663
[3058]		Hoogewerf et al., 1997	52.57	1.26	17.18	10.87	0.2	4.08	8.72	3.14	1.63	0.34			820	6	45		7.9		30.1	40	618			34	74	129	31	61	28.89	6.4	1.84	1	3.2	0.5	10.3	2.7	0.38	3.1	30		25	0.706087		0.512695		19.021	15.692
[3058]		Hoogewerf et al., 1997	59.38	1.11	16.66	7.82	0.2	2.29	5.34	4.37	2.51	0.32			1255	5	23		9.9		40.3	61	548			43	80	190	47	90		9.2	2.4	1.14	4.28	0.62	16.9	4.5	0.68	4.78	22		33	0.7061
[3058]		Hoogewerf et al., 1997	62.49	0.85	16.42	5.96	0.16	1.76	4.81	4.23	2.96	0.36			1318	6	11		11.4		44.5	79	526			41	66	225	50	93	39.49	8.05	1.92	1.16	4	0.62	20.4	5.1	0.67	5.3	14		8	0.706206		0.512685		19.019	15.691
[3058]		Hoogewerf et al., 1997	56.93	0.71	18.9	6.68	0.19	2.5	6.81	3.39	3.68	0.21			1239	5	53		9.9		35.2	99	775			29	74	160	55	99		7.1	1.87	0.79	2.46	0.41	26.3	6.4	0.33	3.85	16		18	0.706214
[3058]		Hoogewerf et al., 1997	52.21	1.15	18.82	9.83	0.18	3.35	9.41	2.94	1.8	0.31			915	7	60		7		26.3	46	698			31	71	124	34	64		6.4	1.75	0.78	2.79	0.5	10.1	3.2	0.47	3.11	28		35	0.706298		0.512676		18.99	15.671
[3058]		Hoogewerf et al., 1997	49.41	0.9	18.41	10.26	0.19	5.52	10.68	2.46	1.91	0.27			747	26	61		5.9		20.7	46	814			25	76	91	42	79		7.3	2.16	1.02	2.32	0.39	11.5	3.6		2.31	35		55	0.706609		0.512595
[3058]		Hoogewerf et al., 1997	50.74	1.12	19.59	9.96	0.18	3.71	9.97	2.83	1.69	0.21			825	9	48		7.2		29.8	44	724			30	76	112	31	59		5.7	1.74	0.71	2.8	0.41	10.3	2.3	0.44	2.49	28		40	0.706721
[3058][13600]		Hoogewerf et al., 1997; De Hoog, Taylor, and Van Bergen, 2009	49.8	0.8	18.32	12.38	0.22	5.21	11.06	1.92	0.2	0.1			142	5	53		0.5		7.1	6.2	242			19	91	30	1.2	3.6	3.91	1.56	0.69	0.41	1.84	0.25	0.28		0.03	0.68	46		35	0.705637		0.512912
[3058][13600][3085]		Hoogewerf et al., 1997; De Hoog, Taylor, and Van Bergen, 2009; Hilton et al., 1992	48.95	0.88	18.12	10.43	0.19	5.68	11.23	2.36	1.84	0.33			762	26	51		5.2		17.1	45	821			25	69	87	38	72	31.5	6.48	1.88	0.88	2.19	0.35	11	2.6	0.23	2.28	33		33	0.706686		0.512576		19.083	15.674
[3058][3085]		Hoogewerf et al., 1997; Hilton et al., 1992	49.78	0.79	18.86	12.09	0.22	5.09	11.02	1.84	0.2	0.11			138	7	51		0.6				241			19	91	31	1.3	3.5	3.88	1.55	0.71	0.44	1.87	0.28			0.02	0.7	45		34	0.705623		0.512914
[3058][3085]		Hoogewerf et al., 1997; Hilton et al., 1992	53.67	0.69	18.88	9.91	0.22	4	9.7	2.41	0.42	0.11			263	8	36		0.9		13.2	12.2	291			20	82	43	2.7	7.3	5.57	1.92	0.8	0.47	2.11	0.33	0.48	0.17	0.04	1.1	35		24	0.70569		0.512873
[3058][3145]		Hoogewerf et al., 1997; Varekamp et al., 1989	53.25	0.9	19.04	8.5	0.22	3.36	8.29	3.36	2.75	0.33			1.273	7	28		8.5	4	22.6	70	1008			30	65	126	52	99		7.9	2.2	0.88	3.26	0.4	14.1	3.9		3.1	22		20	0.705588		0.512654		19.114	15.666
[3058][3145]		Hoogewerf et al., 1997; Varekamp et al., 1989	50.47	1.15	19.18	10.48	0.18	4.02	10.08	2.65	1.61	0.18			789	9	64		6.2	4	31.6	39	699			29	76	101	28	59		5.5	1.74	0.55	2.35	0.35	9.5	2.3	0.39	2.35	30		40	0.706644		0.512671		19.01	15.688
[3059][3436][3113]		Stolz et al., 1990; Stolz et al., 1989; Stolz et al., 1988	47.68	0.9	13.58	3.67	0.17	8.28	12.08	2.79	3.42	0.84			1119	272			19.6	79	11.33	184	818	302		33		195	47	95.1	47.6	10.3	2.79		2.29		13.2	3.91	0.66	5.1	37	5.2		0.70571		0.512609		19.029	15.673
[3059][3436][3146][3113]		Stolz et al., 1990; Stolz et al., 1989; Stolz et al., 1988; Wheller et al., 1987	47.76	0.9	13.48	4.42	0.17	8.38	12.24	1.48	4.69	0.87			1128	287			18.7	81	11.22	196	819	276		35		195	45.7	91.9	45.8	10.5	3.05		2.4		11.2	3.83	0.75	4.7	36	5.4		0.70571		0.512593		18.983	15.643
[3092]		Vukadinovic and Nicholls, 1989	51.1	1.46				5.6			1.27												316					180																0.70504
[3092]		Vukadinovic and Nicholls, 1989	50.8	1.45				5.95			1.25												274					172																0.70542
[3092]		Vukadinovic and Nicholls, 1989	50.4	1.36				6.56			1.15												299					124																0.7058
[3092]		Vukadinovic and Nicholls, 1989	51.2	0.87				8.28			0.98								2.3				377					60	34.2	57.9	40.4	8.84	2.05	0.93	1.76			1.12		1.75				0.70629
[3092][4927]		Vukadinovic and Nicholls, 1989; Vukadinovic and Sutamidjaja, 1995	50.1	1.49	17.3			0.2	9.84	3.16	1.34				278	118			13.4	39			326	264		32	96	177	20.2	45.5	23.7	5.57	1.46	0.87	2.77		5.73	1.06		3.72	34			0.70495
[3092][4927]		Vukadinovic and Nicholls, 1989; Vukadinovic and Sutamidjaja, 1995	49.7	1.36	17.5		0.19	7.07	10.3	2.93	0.86				266	108			9.3	53			361	277		27	84	117	16.4	37.6	18.8	4.77	1.44	0.87	2.41		4.06	0.71		2.95	34			0.70512
[3092][4927]		Vukadinovic and Nicholls, 1989; Vukadinovic and Sutamidjaja, 1995	50.3	1.3	15.7		0.19	7.67	10.5	2.87	1.06				212	246			12.6	57			273	260		24	85	133	16.7	37.9	19.3	4.54	1.29	0.72	2.33		4.08	0.87		3.07	35			0.70541
[3092][4927]		Vukadinovic and Nicholls, 1989; Vukadinovic and Sutamidjaja, 1995	50.7	1.29	18.4			0.17	9.61	3.46	1.36				320	89			10.4	46			346	268		24	85	117	16.4	35.5	20.3	4.41	1.34		2.22		4.68	0.9		2.73	27			0.70569
[3092][4927]		Vukadinovic and Nicholls, 1989; Vukadinovic and Sutamidjaja, 1995	50.9	1.34	16.2		0.19	6.8	9.58	3.08	1.47				292	232			6.6	68			288	306		24	89	112	15.3	35	18.5	4.5	1.27	0.66	2.26		5.13	1.11		2.8	32			0.70589
[3092][4927]		Vukadinovic and Nicholls, 1989; Vukadinovic and Sutamidjaja, 1995	50.7	0.96	16.3		0.18	8.16	10.6	2.36	1.02				141	252			2.8	73			297	283		21	84	66	10.5	25	14.2	3.57	1.02	0.57	2.02		3.71	0.63		1.75	38			0.70623
[3113]		Stolz et al., 1990	55.22	0.94	17.74		0.16	3.93	8.42	3.14	1.06	0.22			244	9			2	7	9.45	37	552.6	220		19		73	13.7	31.9	17.7	3.77	1.02		1.26		3.6	2.25		2	22	3.5		0.70468		0.512711		18.786	15.643
[3113]		Stolz et al., 1990	52.19	0.82	17.69		0.15	6.12	9.75	2.73	0.46	0.12			162	161			2	60	5.14	12	314.1	250		17		44	7.05	15.2	9.29	3.03	0.89		1.66		0.99	0.275		1.4	31	0		0.70492		0.512828		18.839	15.665
[3113]		Stolz et al., 1990	55.14	0.82	17.54		0.18	4.08	7.94	3.25	2.36	0.27			1121	23			8	14		64	769.2	212		28		126	32.6	69.6	29.1	5.84	1.87		2.58		13.6			2.7	25	2.2		0.70517		0.512666
[3113]		Stolz et al., 1990	54.88	0.75	18.96		0.15	4.24	9.02	2.81	0.49	0.11			121	17			2	12		15.4	300.5	171		18		46	5.01	11.53	8.21	2.18	0.77		1.63		0.81			1.2	23	1.9		0.70524		0.512946
[3113]		Stolz et al., 1990	50.24	0.69	18.56		0.16	5.97	10.38	2.01	0.29	0.06			78	36			1	21	3.78	11	205.3	293		13		25	3.51	8.96	5.12	1.92	0.72		1.67		0.38	0.12		0.83	39	0		0.7054		0.512945		18.909	15.76
[3113]		Stolz et al., 1990	57.88	0.8	17.35		0.13	4.2	7.65	2.92	1.06	0.14			591	26			2	12		49	331	133		18		93	11.6	27.8	11.3	3.41	1.12		2.07		5.6	1.4		2.5	17	3.2		0.70543		0.512647
[3113]		Stolz et al., 1990	58	0.79	17.73		0.12	3.86	7.36	2.97	1.06	0.13			422	62			2	26		35	394	178		17		69		22	16						3.8			2	19	1.3		0.70545		0.512739
[3113]		Stolz et al., 1990	52.56	0.89	18.14		0.17	4.15	8.82	2.84	2.71	0.42			1377	9			11	10	12.92	83	918	285		30		135	49.8	112	43.6	7.5	2.29		2.11		18.2	1.11		3	30	0.73		0.70553		0.512558		18.96	15.688
[3113]		Stolz et al., 1990	54.6	1.02	17.27		0.16	4.14	8.2	3.17	0.88	0.13			222	19			2	16		32	292.6	263		20		65	11.4	25.9	11.9	3.51	1.17		2.06		2.1			1.4	31	0		0.70559		0.512672
[3113]		Stolz et al., 1990	54.93	0.78	18.77		0.17	2.86	7.2	3.69	3.04	0.42			1462	6			8	4	24.86	87	934.2	173		31		160	67	126	43.9	8.26	2.57		2.88		20.8	4.43		3.7	18	3.9		0.70566		0.512663		19.143	15.71
[3113]		Stolz et al., 1990	53.93	0.83	18.86		0.15	4.46	8.8	2.81	0.65	0.1			139	18			3	19	8.11	26	275.2	216		19		52	11.4	20.9	9.61	2.94	1.03		1.91		1.5	0.444		1.3	27	2		0.70573		0.512747		18.902	15.688
[3113]		Stolz et al., 1990	55.2	0.84	17.75		0.19	4.38	8.65	2.74	1.22	0.15			832	11			3	11	17.79	33	545.4	214		26		79	16.6	37.2	17.7	3.81	1.28		2.52		6	1.41		2.1	28	2.3		0.70578		0.512694		19.011	15.7
[3113]		Stolz et al., 1990	57.22	0.79	16.63		0.17	4.46	8.19	2.85	1.22	0.15			719	59			3	18	18	33	470.7	165		28		91	13.9	34.9	16.8	3.87	1.36		2.73		6	1.45		2.5	26	2.3		0.70579		0.512763		19.005	15.713
[3113]		Stolz et al., 1990	56.24	0.66	16.8		0.17	3.55	7.32	2.97	3.12	0.27			1261	60			8	19		103	705.4	174		30		156	58	111	38						29			3.5	17	4.9		0.70579		0.512589
[3113]		Stolz et al., 1990	63.47	0.47	18.21		0.1	2.49	5.72	3.23	1.23	0.1			273	12			2	9		67	351.5	74		11		68	12.4	26.1	11.5	3.62	1.02		1.2		3.5			1.5	12	6.7		0.70592		0.51261
[3113]		Stolz et al., 1990	49.53	1.19	17.75		0.21	4.85	9.82	2.84	1.32	0.27			896	14			5	10	5.38	29	774.7	327		28		90	27.5	58.8	28.4	5.83	1.66		2.69		6.8	0.64		2.2	33	2.6		0.70607		0.512688		18.879	15.672
[3113]		Stolz et al., 1990	61.52	0.54	17.32		0.28	1.93	5.82	3.98	1.99	0.32			1116	18			5	5		110	597.2	47		29		128									31.7			2.8	9	11.6		0.70615		0.512512
[3113]		Stolz et al., 1990	60.28	0.55	17.75		0.3	2.17	6.12	4.11	2.05	0.34			1206	0			5	2	42.46	110	626.2	46		30		127	61.9	137	47.7	9.18	2.71		3.31		34.1	6.16		2.7	8	11.7		0.7062		0.512514		18.912	15.691
[3113]		Stolz et al., 1990	49.72	1.26	16.57		0.21	4.54	9	3.07	1.57	0.26			1059	10			5	7	12.46	34	733	369		29		94	28.2	63.9	27.9	5.54	1.91		2.45		9.1			2.1	34	1.2		0.70633		0.512666		18.985	15.701
[3113]		Stolz et al., 1990	52.29	1.07	18.44		0.18	4.04	8.86	3.23	1.47	0.3			829	7			6	9	26.78	38	784.4	234		29		107	28.1	60.4	26.4	5.47	1.69		2.85		9.3	3.26		2.4	26	2.7		0.7064		0.512673		19.011	15.701
[3113]		Stolz et al., 1990	64.17	0.44	17.97		0.09	2.25	5.2	3.31	1.66	0.1			279	12			3	7	70.14	94	328.8	77		9		68		18	10						4.1			1.7	12	9.5		0.70641		0.512483		18.982	15.708
[3113]		Stolz et al., 1990	51.28	1.06	19.85		0.16	3.2	9.72	2.95	1.73	0.27			883	10			6	8	30.97	46	734.8	231		31		114	31.4	69.4	28.8	5.61	1.81		2.67		10.5	2.4		2.7	31	2.7		0.70667		0.512641		19.005	15.708
[3113][3146]		Stolz et al., 1990; Wheller et al., 1987	56.95	0.85	16.89		0.14	3.43	7.64	3.97	1.42	0.22			329	12			3	10	11.1	47	537.8	177		20		90	15.5	34.4	18.4	3.87	1.17		1.74		5	1.12		2.4	18	2.4		0.70476		0.512775		18.825	15.658
[3113][3146]		Stolz et al., 1990; Wheller et al., 1987	51.31	0.69	19.58		0.13	5.56	10.23	2.6	0.56	0.06			133	48			2	47	2.63	19.9	316.7	256		15		39	7.33	15.5	8.57	1.89	0.67		1.14		2	0.402		1.3	29	2.3		0.70556		0.512707		18.871	15.664
[3113][3146]		Stolz et al., 1990; Wheller et al., 1987	55.63	0.61	17.84		0.18	3.38	7.67	3.23	2.18	0.25			1025	9			9	8	19.57	76	715.9	158		23		140	40.3	82.4	32.6	6.46	1.94		2.46		19.7	4.94		3.2	15	4.2		0.70573		0.512601		19.124	15.69
[3144]	BANDA	Van Bergen et al., 1989	56.73	1.02	17.57			3.27	7.43	3.45	1.55	0.17																																0.704803
[3144]	BANDA	Van Bergen et al., 1990	57.49	0.76	17.5		0.17	4.01	8.01	3.47	1.07	0.13										27	177																					0.704821
[3144]	BANDA	Van Bergen et al., 1991	57.59	0.64	18.38		0.17	3.23	7.5	3.19	2.1	0.17										27	197																					0.704828
[3144]	BANDA	Van Bergen et al., 1992	55.1	1.31	16.35		0.27	3.19	8.04	3.36	0.55	0.18										22	167																					0.704836
[3144]	BANDA	Van Bergen et al., 1993	57.08	0.59	17.29		0.19	3.8	8.5	2.53	2.01	0.1										26	171																					0.70484
[3145]		Varekamp et al., 1989	53.27	0.88	17.22	10.56	0.18	4.71	9.27	2.43	1.29	0.19			397	23	96		3	6	18	48	404			25	87	89	16	26											41			0.70575		0.51263
[3147]	BANDA	Vroon, Van Bergen, and Forde, 1996	51.75	0.96	17.53			7.04	11.22	2.76	0.43	0.19			92							9.1	217																			0.25		0.70423
[3147]	BANDA	Vroon, Van Bergen, and Forde, 1996																				18	184								14.6	4.48												0.704801		0.51287		18.68	15.627
[3147]	BANDA	Vroon, Van Bergen, and Forde, 1996																				26	180								19.2	5.79												0.704804		0.512866
[3436][3113]		Stolz et al., 1988; Stolz et al., 1990	48.05	0.94	15.98	2.35	0.17	6.19	10.86	2.87	3.65	0.72			1315	91			10	38		164	955	300		34		184	58.3	116.5	55	11.5	3.36		2.45		15.9			3.9	34	6.5		0.70605		0.512566
[3436][3113]		Stolz et al., 1988; Stolz et al., 1990	48.71	0.87	14.5	3.4	0.19	5.94	10.05	1.98	6.71	0.94			1256	120			22	43	15.76	288	1040	282		42		312	81.9	173	82	16.6	4.18		2.68		30.7			7.4	30	13.5		0.70706		0.512447		19.045	15.683
[3500]		Varne and Foden, 1986	48.32	0.69	10.53		0.17	14.02	14.38	1.5	0.9	0.15				510			2	151		21	452			13		53	11												50			0.70389		0.512776
[3500]	400 M SOUTHWEST OF THE SUMMIT	Varne and Foden, 1986	48.78	0.96	17.93		0.21	5.56	10.44	3.14	2.47	0.38			807	13			4	20		206	1141	335		23		82		55	27										26			0.70389		0.512821
[3500]	400 M SOUTHWEST OF THE SUMMIT	Varne and Foden, 1986	55.09	0.69	19.66		0.18	2.71	5.47	4.56	5.03	0.54			1209	4			7	4		136	1085	189		25		145		81	29										10			0.70392		0.51283
[3500]		Varne and Foden, 1986	61.82	0.71	17.25		0.19	1.88	4.25	4.91	3	0.4				38						62	403			33		150													11			0.70394		0.512878
[3500]	400 M SOUTHWEST OF THE SUMMIT	Varne and Foden, 1986	56.1	0.61	19.49		0.18	1.85	4.5	5.79	5.69	0.45			1334	4			7	5		142	981	89		25		153	38.7	79.7	30.6	5.23	1.56		2.26						6			0.70394		0.512806
[3500]	400 M SOUTHWEST OF THE SUMMIT	Varne and Foden, 1986	51.49	0.87	17.15		0.18	4.65	9.04	4.16	2.89	0.4			791	7			4	15		93	1031	255		25		104		64	26										26			0.704		0.512806
[3500]		Varne and Foden, 1986	52.9	1.06	18.5		0.18	3.44	8.68	3.75	1.37	0.21			378	39			2	6		30	510			28		107	12.1	26.6	14.4	3.28	1.05		2.31		2.54	0.66		2.62	27	0.51		0.70408		0.512885
[3500]		Varne and Foden, 1986	50.55	0.98	18.51		0.18	4.45	9.67	3.77	2.21	0.46				48			3	8		61	724			32		138													26			0.70415		0.512818
[3500]		Varne and Foden, 1986	50.43	0.84	19		0.22	3.65	9.71	4.12	2.75	0.4				29			4	8		84	943			21		150													20			0.70474		0.512743
[3500]		Varne and Foden, 1986	47.25	0.97	14.1		0.22	7.75	13.19	2.46	3.32	0.42				209			10	28		143	1190			21		96	63	121	48.4	8.82	2.39		1.49						39			0.70485		0.51266
[3500]		Varne and Foden, 1986	49.24	0.84	17.68		0.22	3.38	10.05	4.68	4	0.62				39			15	4		144	2400			23		119													16			0.70527		0.512612
[3500]		Varne and Foden, 1986	45.17	1.13	13.55		0.2	7.28	13.99	1.57	4.52	0.66			1030	212			7	29		337	865	402		30		150	40.3	88.2	41.6	8.87	2.52		1.67						51			0.70534		0.512571
[3500]		Varne and Foden, 1986	44.63	1.12	11.3		0.2	8.5	15.41	1.75	4.31	0.76			892	35			7	46		195	779	442		33		191	44.7	96	46.4	10.6	3.11		1.88						54			0.7055		0.512571
[3500][3732]		Varne and Foden, 1986; Foden, 1983	50.25	1.03	18.92	1.58	0.19	5.38	10.14	3.12	0.98	0.19			338	23			3	25		19	552	302		20		56	7.4	17.6	10.3	2.61	0.88		1.49						27			0.70396		0.512907
[3500][3732]		Varne and Foden, 1986; Foden, 1983	50.43	1	18.34	1.7	0.22	5.64	9.94	3.01	1	0.2			393	29			4	23		16	490			23		60													35			0.70399		0.51289
[3500][3734]		Varne and Foden, 1986; Foden and Varne, 1980	49.47	1.28	17.93	1.62	0.2	6.6	10.39	2.99	1.26	0.26			441	259			5	76		22	497	313		21		73	12.6	30.2	17.3	4.5	1.3		2		6.83	2.17		4	33	0.23		0.70395		0.512883
[3500][3734]		Varne and Foden, 1986; Foden and Varne, 1980	65.03	0.67	16.85	0.64	0.14	1.23	3.04	4.88	3.81	0.23			836	29			13	2		96	331	39		41		276	26	56.5	25.1	4.98	1.26		3.23		10.9	2.96		5.85	10	2.97		0.70398		0.51289
[3500][3734]		Varne and Foden, 1986; Foden and Varne, 1980	55.09	0.95	18.78	1.39	0.18	3.23	7.43	3.69	1.59	0.27			374	27			5	2		37	495	186		29		122	12.8	27.5	16.9	4.09	1.24		2.69		3.17	0.95		3.07	20	0.54		0.70401		0.512884
[3500][3734]		Varne and Foden, 1986; Foden and Varne, 1980	48.09	0.93	16.47	1.73	0.23	5.58	11.45	3.08	3.44	0.42			2680	61			12	15		107	1580	314		26		103		149	50										29			0.7048		0.51266
[3500][3734]		Varne and Foden, 1986; Foden and Varne, 1980	53.05	0.69	19.21	1.22	0.22	2.69	8.05	4.69	3.56	0.4			1981	38			4	5		112	1010	39		27		134	40.9	85	33.1	5.94	1.78		2.84					3.33	11			0.70485		0.512706
[3500][3740]		Varne and Foden, 1986; Gasparone, Hilton, and Varne, 1994	47.78	0.96	15.91		0.25	5.86	12.24	2.56	3.31	0.43			2640	87			12	22		112	1520	319		22		98	70	147	51										35			0.70479		0.512706
[3732][3735]		Foden, 1983; Whitford, Foden, and Varne, 1978	52.03	1.09	18.26	1.57	0.16	3.5	8.97	4.08	2	0.35				68			5	19		51	527			30		173													25			0.70398
[3735]		Whitford, Foden, and Varne, 1978	48.78								2.47											189	1113																					0.70385
[3735]		Whitford, Foden, and Varne, 1978	48.32								0.9											21	452																					0.70388
[3735]		Whitford, Foden, and Varne, 1978	56.1								5.69											142	923																					0.70389
[3735]		Whitford, Foden, and Varne, 1978	61.82								3											62	403																					0.70394
[3735]		Whitford, Foden, and Varne, 1978	50.55								2.21											61	724																					0.70412
[3735]		Whitford, Foden, and Varne, 1978	50.43								2.75											84	943																					0.70469
[3735]		Whitford, Foden, and Varne, 1978	53.05								3.56											112	1010																					0.70485
[3735]		Whitford, Foden, and Varne, 1978	48.02								2.64											92	1135																					0.70486
[3735]		Whitford, Foden, and Varne, 1978	47.49								3.32											114	1511																					0.70488
[3735]		Whitford, Foden, and Varne, 1978	47.77								1.85											73	850																					0.705
[3735]		Whitford, Foden, and Varne, 1978	49.24								4											144	2401																					0.70527
[3735]		Whitford, Foden, and Varne, 1978	44.71								4.42											319	836																					0.70529
[3737][3735]		Foden, 1986; Whitford, Foden, and Varne, 1978	55.09	0.69	19.66	2.51	0.18	2.71	5.47	4.56	5.03	0.54			1209	4			7.2	4		136	1085	139		26		145		81	29										10			0.70395
[3737][3735]		Foden, 1986; Whitford, Foden, and Varne, 1978	51.49	0.87	17.15	3.78	0.18	4.65	9.04	4.16	2.89	0.4			791	7			4.3	15		93	1031	255		25		104		64	26										21			0.70399
[3741]		Edwards, Morris, and Thirwall, 1993	51.2								0.52																																	0.70408		0.512902		18.688	15.657
[3741]		Edwards, Morris, and Thirwall, 1993	51.45								0.55																																	0.7043		0.512887		18.69	15.654
[3741]		Edwards, Morris, and Thirwall, 1993	57.17								1.28																																	0.70447		0.512752
[3741]		Edwards, Morris, and Thirwall, 1993	50.9								2.32																																	0.70455		0.51271		18.852	15.602
[3741]		Edwards, Morris, and Thirwall, 1993	51.58								1																																	0.70462		0.512731
[3741]		Edwards, Morris, and Thirwall, 1993	50.71								1.07																																	0.70475		0.512708		18.726	15.666
[3741]		Edwards, Morris, and Thirwall, 1993	47.8								2.08																																	0.70508		0.512696		18.838	15.618
[3741]		Edwards, Morris, and Thirwall, 1993	64.07								4.41																																	0.70515		0.512701		18.917	15.645
[3741]		Edwards, Morris, and Thirwall, 1993	60.37								0.96																																	0.70517		0.512834		18.96	15.67
[3741]		Edwards, Morris, and Thirwall, 1993	57.54								0.81																																	0.70524
[3741]		Edwards, Morris, and Thirwall, 1993	48.17								1.63																																	0.70529		0.512703		18.957	15.651
[3741]		Edwards, Morris, and Thirwall, 1993	53.97								2.56																																	0.70539		0.512712		18.913	15.641
[3741]		Edwards, Morris, and Thirwall, 1993	54.68								0.94																																	0.70543
[3741]		Edwards, Morris, and Thirwall, 1993	52.91								0.56																																	0.70548		0.512767		18.99	15.69
[3741]		Edwards, Morris, and Thirwall, 1993	55.67								1.19																																	0.70563		0.512764		19.009	15.674
[3741]		Edwards, Morris, and Thirwall, 1993	59.06								1.48																																	0.70566
[3741]		Edwards, Morris, and Thirwall, 1993	58.73								1.37																																	0.7058		0.512763		19.012	15.681
[3741]		Edwards, Morris, and Thirwall, 1993	57.11								1.26																																	0.70599
[3741]		Edwards, Morris, and Thirwall, 1993	58.98								2.87																																	0.70599		0.512707		18.989	15.7
[3741]		Edwards, Morris, and Thirwall, 1993	55.55								1.19																																	0.70605		0.512736		19.026	15.687
[3741]		Edwards, Morris, and Thirwall, 1993	55.71								1.13																																	0.70618		0.512734		19.01	15.69
[3741]		Edwards, Morris, and Thirwall, 1993	50.01								1.56																																	0.70638		0.512671		18.982	15.682
[3741]		Edwards, Morris, and Thirwall, 1993	61.04								3.74																																	0.70651		0.512708		18.97	15.676
[3741][13600][4938]		Edwards, Morris, and Thirwall, 1993; Tomascak et al., 2002; De Hoog, Taylor, Van Bergen, 2009	51.63								0.51																																	0.70404		0.512896		18.663	15.644
[3741][13600][4938]		Edwards, Morris, and Thirwall, 1993; Tomascak et al., 2002; De Hoog, Taylor, Van Bergen, 2009	63.38								2.15																																	0.70509		0.512697		18.853	15.704
[3741][4938]		Edwards, Morris, and Thirwall, 1993: Tomascak et al., 2002	49.97								0.33																																	0.70393		0.512961		18.622	15.64
[3741][4938]		Edwards, Morris, and Thirwall, 1993: Tomascak et al., 2002	58.35								1.48																																	0.70441		0.512781		18.811	15.686
[3741][4938]		Edwards, Morris, and Thirwall, 1993: Tomascak et al., 2002	61.16								1.85																																	0.70472		0.512728		18.833	15.691
[3741][4938]		Edwards, Morris, and Thirwall, 1993: Tomascak et al., 2002	54.78								1.48																																	0.70476				18.725	15.673
[3741][4938]		Edwards, Morris, and Thirwall, 1993: Tomascak et al., 2002	63.44								1.56																																	0.70499		0.512819		18.869	15.662
[3741][4938]		Edwards, Morris, and Thirwall, 1993: Tomascak et al., 2002	56.22								0.8																																	0.70527		0.512817		18.97	15.67
[3741][4938]		Edwards, Morris, and Thirwall, 1993: Tomascak et al., 2002	61.39								1.75																																	0.70528				18.879	15.653
[3741][4938]		Edwards, Morris, and Thirwall, 1993: Tomascak et al., 2002	51.88								0.86																																	0.7053		0.512739		18.917	15.67
[3741][4938]		Edwards, Morris, and Thirwall, 1993: Tomascak et al., 2002	59.81								1.7																																	0.70537		0.512796		18.897	15.661
[3741][4938]		Edwards, Morris, and Thirwall, 1993: Tomascak et al., 2002	54.91								1.01																																	0.70548				18.914	15.689
[3741][4938]		Edwards, Morris, and Thirwall, 1993: Tomascak et al., 2002	59.9								1.42																																	0.70584		0.51276		19	15.68
[3741][4938]		Edwards, Morris, and Thirwall, 1993: Tomascak et al., 2002	48.25								1.14																																	0.70623		0.512649		18.97	15.682
[3741][4938]		Edwards, Morris, and Thirwall, 1993: Tomascak et al., 2002	56.1								2.5																																	0.70656		0.512659		18.95	15.664
[3885]		Van Bergen et al., 1992	45.62	1.17	16.63		0.25	5.53	12.01	2.15	4.52	0.92			893	48			12.1	32		160.9	1205.7			36		172	50	108		11.7	3.21	1.39	2.89	0.39	14.8			5.1	35.6			0.705904
[3885]		Van Bergen et al., 1992	50.53	0.86	20.57		0.16	2.25	6.6	2.36	9.09	0.67			1285	7.6			14.4	18	18.6	405.9	1076.1			30		185	53	110		8.1	2.43	0.88	2.03	0.32	16.9			4.2	9.4			0.706111
[3885]		Van Bergen et al., 1992	48.19	1.08	19.35		0.19	3.55	8.67	2.06	6.82	0.86			1319	16			14.5	26	16.5	279.6	1155.3			32		169	58	116		10.3	2.99	1.02	1.86	0.29	16.7			3.8	18			0.706146
[3885][3058]		Van Bergen et al., 1992; Hoogewerf et al., 1997	47.87	0.99	15.34		0.21	6.82	11.47	1.84	5.41	0.71			1039	142			17.6	53	14.8	194.8	937.7			31		199	51	103		9.7	2.6	1.29	2.29	0.31	14.5	4.25		4.7	415			0.705667
[3885][3058]		Van Bergen et al., 1992; Hoogewerf et al., 1997	48.37	0.98	17.31		0.22	5.56	10.28	2.41	4.41	0.63			1146	66			9.6	32	14.2	176.6	1007.2			33		157	59	119		11.5	3.11	1.11	2.44	0.4	16.9	3.11		3.9	36.7			0.70598
[3885][3058]		Van Bergen et al., 1992; Hoogewerf et al., 1997	50.4	0.93	18.99		0.2	3.51	7.65	2.94	6	0.72			1385	10			13.1	23	21.7	231.4	1114.6			34		196	69	148		11	3.15	1.23	2.23	0.36	24.8	5.43		4.6	17.6			0.706236
[3885][3145][3085][3058]		Van Bergen et al., 1992; Hoogewerf et al., 1997; Van Bergen et al., 1989; Hilton et al., 1992	47.8	0.92	13.37	9.17	0.2	8.61	12.25	1.82	5.05	0.81			851	324	129		17.4	89	13.1	201	820			32	73	210	50	107		10.7	2.99	1.29	2.14	0.42	12.8	3.98		5.4	48.7			0.705738		0.51236
[3885][3436][3113]		Van Bergen et al., 1992; Stolz et al., 1988; Stolz et al., 1990	48.97	0.85	12.3	2.73	0.16	9.5	11.76	1.55	5.24	0.93			711	461			12.1	110	13.08	260	774	268		29		180	41.2	90.1	41.9	8.4	2.34		1.96		13.1			4.4	36			0.706092		0.512578		18.95	15.661
[3910]	BANDA	Morris et al., 1983	57.23	0.86	17.72			3.62	7.62	3.26	1.6	0.13									4.65	11	209								11.2	3.65					1.04	0.33						0.704501		0.512911		18.682	15.636
[3910]	BANDA	Morris et al., 1983	64.4																			11	233																					0.704614
[3968]		Edwards, Menzies, and Thirlwall, 1991	45.87	1.03	16.29	9.84	0.189	5.11	10.65	3.26	5.887	1.02			2542.2	68.2	149.5	16.1	209.3	26	12.66	231.5	1497.6	311.3		26	80.4	213	187.5	283	88.7	14.2	3.81		1.74	0.23	45.1	9.03	8.7	4.1	20.7			0.70426		0.512679		18.872	15.587
[3968]		Edwards, Menzies, and Thirlwall, 1991	45.48	1.079	15.07	10.29	0.208	6.58	12.94	2.77	4.089	1.008			1548.8	143.6	158.9	14.3	82.1	38.9	12.29	173.6	1475.6	335.6		35.9	83.2	239	167	300	115						29				25.9			0.7043
[3968]		Edwards, Menzies, and Thirlwall, 1991	46.21	1.157	14.28	9.46	0.185	8.01	12.97	2.6	3.585	0.814			747.3	272.1	114	16	46	61.7	6.98	156.8	1126.1	294.7		30.9	75.2	203	96.3	183	77.5	13.4	3.63		1.96	0.28	18.9	3.9	2.71	3.7	33.3			0.70432		0.512662		18.662	15.596
[3968]		Edwards, Menzies, and Thirlwall, 1991	47.52	0.937	17.72	8.53	0.176	5.01	9.35	3.98	5.577	0.734			1152.6	118.7	108.7	17.8	78.3	34.7	10.51	204.3	1543.4	243.1		31.6	86.1	250	138	241	86						32				14.5			0.70432
[3968]		Edwards, Menzies, and Thirlwall, 1991	51.74	0.548	21.05	5.78	0.201	1.49	5.92	5.65	6.967	0.308			1106	5.9	54.1	21.3	119.7	6.8	17.16	196.5	2145.8	147.7		37	86.7	322	174.3	290	93.4	16.5	4.45		2.5	0.19	49		5.3	5.1	4.6			0.70439		0.512638
[3968]		Edwards, Menzies, and Thirlwall, 1991	51.74	0.548	21.05	5.78	0.201	1.49	5.92	5.65	6.967	0.308			1106	5.9	54.1	21.3	119.7	6.8	17.16	196.5	2145.8	147.7		37	86.7	322	174.3	290	93.4	16.5	4.45		2.5	0.19	49		5.3	5.1	4.6			0.70439		0.512638
[3968]		Edwards, Menzies, and Thirlwall, 1991	46.85	0.874	16.49	9.16	0.213	5.64	10.43	3.48	5.293	0.793			2406.6	141.3	99.8	17	67.7	46	8.5	181.3	1753.9	268.2		36.3	87	250	157	283	110						28				18.3			0.70442
[3968]		Edwards, Menzies, and Thirlwall, 1991	55.54	0.283	22.67	2.65	0.144	0.31	2.84	6.55	9.091	0.073			422.6	2.7	13.9	19.3	128.8	4.4	23.65	274.6	1296.7	37.5		27.8	71.3	321	156.3	235	62.6	10.1	2.73		2.17	0.29	57.4		4.94	4.9	1			0.70445
[3968]		Edwards, Menzies, and Thirlwall, 1991	46.78	0.904	18.08	9.93	0.244	3.24	10.39	3.97	5.155	0.701			1336.3	7.5	116.2	19.1	138.2	11.7	11.62	180.6	2264	289.2		46.8	98.3	314	237.2	402	139.1	22.9	5.9		2.97	0.44	53	7.67			13			0.7045		0.512623		18.69	15.584
[3968]		Edwards, Menzies, and Thirlwall, 1991	51.1	0.746	18.08	8.26	0.194	3.14	8.08	3.91	5.511	0.641			1173.5	20.1	87.9	19.1	83.1	15.3	17.43	346.1	1737.1	215.3		35.9	81.3	302	163	280	100						42				13.6			0.70451
[3968]		Edwards, Menzies, and Thirlwall, 1991	48.34	0.975	16.85	10.5	0.2	5.68	11.32	2.38	2.927	0.546			1215.3	67.6	131	17.1	24.4	29.7	6.99	120.1	1052.3	282.7		23.6	77.5	107	56.3	114	51.6	8.9	2.62		1.78	0.25	10.7		0.63	2.7	27.8			0.70453		0.512588
[3968]		Edwards, Menzies, and Thirlwall, 1991	49.12	0.929	17.02	9.26	0.19	5.16	10.79	2.64	4.322	0.54			784	80	115.5	16.5	37.4	23.3	12.54	203.5	860.4	282.2		27.3	79.7	180	81	145	56						18.2				29.1			0.70463
[3968]		Edwards, Menzies, and Thirlwall, 1991	49.71	0.84	17.72	8.95	0.212	4.84	10.08	3.24	4.108	0.564			706.1	108.1	83.7	18.4	41.4	26.7	14.37	117.5	1153.3	224.4		34.8	76.8	212	104.7	189	74.2		3.76		2.34	0.29	22		1.78	4.3	21.4			0.70465
[3968]		Edwards, Menzies, and Thirlwall, 1991	54.8	0.737	18.06	7.86	0.175	2.9	6.71	3.91	4.257	0.564			1021.1	22.3	48	20.1	31.4	16.9	13.08	129.6	1068.1	157.1		29.7	89.1	220	92.7	171	64	11.2	2.97		2.2	0.4	23.5		1.34	4.4	12.1			0.7047		0.512582
[3968]		Edwards, Menzies, and Thirlwall, 1991	54.8	0.737	18.06	7.86	0.175	2.9	6.71	3.91	4.257	0.564			1021.1	22.3	48	20.1	31.4	16.9	13.08	129.6	1068.1	157.1		29.7	89.1	220	92.7	171	64	11.2	2.97		2.2	0.4	23.5		1.34	4.4	12.1			0.7047		0.512582
[3968]		Edwards, Menzies, and Thirlwall, 1991	51.1	0.819	16.64	8.91	0.186	3.38	8.38	4.18	5.365	0.796			1629.6	24.6	69.7	18	49.8	17.1	12.53	149.4	1273.8	212.7		32.1	82.4	240	120	224	88						28	5.13			15.2			0.70476		0.512564		18.629	15.601
[3968]		Edwards, Menzies, and Thirlwall, 1991	52.82	0.842	17.08	9.01	0.193	3.78	8.06	3.44	4.009	0.696			797	23.9	54.3	18	35.4	16.8	12.77	153.1	1063.8	218.6		34.1	85	242	106	202	81						28	4.5			17.3			0.70476				18.759	15.586
[3968]		Edwards, Menzies, and Thirlwall, 1991	51.1	0.819	16.64	8.91	0.186	3.38	8.38	4.18	5.365	0.796			1629.6	24.6	69.7	18	49.8	17.1	12.53	149.4	1273.8	212.7		32.1	82.4	240	120	224	88						28	5.13			15.2			0.70477		0.512564		18.629	15.601
[3968]		Edwards, Menzies, and Thirlwall, 1991	52.13	0.693	18.71	8.97	0.221	2.48	7.37	3.86	4.508	0.489			1398.1	17.1	39.1	18.5	24.1	11.4	6.27	144.5	1591.6	158.4		28.8	81.7	162	91	169	69						18.3				9.7			0.70479
[3968]		Edwards, Menzies, and Thirlwall, 1991	53.07	0.64	17.06	8.63	0.176	4.61	8.2	2.84	4.123	0.516			1182.9	108.7	64.5	16.7	27.5	43.4	9.63	149.7	1001.2	167.4		31.5	73.3	226	98.8	187	74.6	15.4	3.28		2.19	0.37	26.7		1.18	4.6	15.3			0.70498		0.51253
[4047]	1982-1983 ERUPTION	Gerbe et al., 1992	58.3	0.7	17.5	4.2	0.1	3.2	7.3	3.5	0.9				191	16				6		19.5	250					93	8.2	16		2.5	0.98	0.41	1.8		2.01	0.504	0.28	2.3	15.1	1.6	17.9	0.7044		0.51286
[4047]	1982-1983 ERUPTION	Gerbe et al., 1992	49	1	15.5	3.7	0.2	10.8	11.2	2.2	0.3				76	543				185		6.8	333					38	3.9	8.2		1.9	0.84	0.38	1.5		0.798	0.192	0.13	1.2	37.2	0.6	44.5	0.70446
[4047]	1982-1983 ERUPTION	Gerbe et al., 1992	48.5	1	15.7	4.2	0.2	10.6	11.1	2.4	0.4				84	541				180		7.7	369					59	3.9	11.5		2	0.78	0.39	1.5		0.786	0.19	0.14	1.3	38.1	0.5	45.3	0.70446		0.51284
[4047]	1982-1983 ERUPTION	Gerbe et al., 1992	57	0.8	17.7	5.4	0.2	4.2	8.1	3.7	0.8				178	54				18		17.2	248					84	8.1	16.5		2.5	0.9	0.43	1.8		1.84	0.461	0.26	2.1	19.4	1.4	21.6	0.70447
[4047]	1982-1983 ERUPTION	Gerbe et al., 1992	48.7	1	16.2	2.8	0.2	11.3	11.3	2.4	0.4				73	558				188		5.9	378					59	3.9	7.6		2	0.84	0.38	1.6		0.811	0.198		1.3	38.7	0.5		0.70448
[4047]	1982-1983 ERUPTION	Gerbe et al., 1992	54.9	0.8	17.8	4.7	0.1	5.7	9	3.2	0.8				157	145				46		14.6	333					80	6.7	12.8		2.4	0.88	0.42	1.7		1.57	0.39	0.23	1.8	24.8	1.3	26.6	0.7045
[4047]	1982-1983 ERUPTION	Gerbe et al., 1992	56.1	0.8	17.7	4.3	0.2	4.8	8.4	3.4	0.8				165	101				36		15.9	293					70	6.9	15.6		2.4	0.91	0.41	1.7		1.74	0.432	0.24	2	21.6	1.4	23	0.70453		0.51286
[4047]	1982-1983 ERUPTION	Gerbe et al., 1992	53.5	0.9	17.5	3.9	0.2	6.7	9.6	2.6	0.7				140	190				63		13.8	320					68	6.1	15.4		2.3	0.9	0.42	1.9		1.35	0.33	0.21	1.7	29.8	1.2	32.2	0.70454
[4047]	1982-1983 ERUPTION	Gerbe et al., 1992	52.8	0.8	17.7	4.4	0.2	6.9	9.6	3.1	0.5				137	209				73		13.1	338					69	6	14.1		2.3	0.98	0.4	1.7		1.39	0.338	0.21	1.7	29.1	1.1	30.6	0.70459		0.51283
[4047]	1982-1983 ERUPTION	Gerbe et al., 1992																																										0.70463		0.51288
[4047]	1982-1983 ERUPTION	Gerbe et al., 1992	51.2	0.8	16.5	4	0.2	9.1	10.6	2.6	0.6				112	389				128		9.4	337					50	5.1	10.1		2.1	0.88	0.39	1.4		1.04	0.248	0.16	1.5	37.7	0.9	40.1	0.70468		0.51286
[4583]		Turner and Foden, 2001	55.45	0.6	19.7		0.2	1.67	4.24	5.33	5.45	0.44			1201	5			9	6		142	918	101		24		157	39.8	72.1	31.1	6.02	1.69	0.79	2.5	0.39	11.857	3.37	0.61	3.79	7	3.51		0.703901		0.512812		18.858	15.57
[4583]		Turner and Foden, 2001	56.54	0.82	18.76		0.13	3.14	7.53	4.13	0.69	0.22			150	16			3	10		9	294	139		23		117	9.4	21.1	14	3.44	1.11	0.58	2.04	0.34	1.918	0.517	0.31	2.94	18	0.5		0.70416		0.512909		18.731	15.654
[4583]		Turner and Foden, 2001	53.61	0.91	18.05		0.19	4.05	8.08	3.48	1.77	0.21			430	13			5	11		41	479	206		26		123	14.5	28.8	17.4	4.03	1.21	0.71	2.44	0.39	4.251	1.177	0.45	3.28	22	1.34		0.704188		0.512847		18.64	15.641
[4583]		Turner and Foden, 2001	57.86	1.18	15.49		0.19	2.89	6.32	3.88	2.09	0.31			321	203			6	87		59	296	200		42		185	21.2	49.4	27.7	6.48	1.66	1.09	4.06	0.62	7.453	1.996	0.34	4.9	24	2.25		0.704393		0.512764		18.585	15.61
[4583]		Turner and Foden, 2001	51.65	0.79	18.81		0.23	3.45	8.38	4.08	3	0.39			1578	5			7	5		104	970	211		28		127	35.9	64.6	30	6.03	1.77	0.87	2.5	0.4	10.18	2.798	0.42	3.45	14	5.64		0.70474		0.51267		18.85	15.6
[4583]		Turner and Foden, 2001	56.08	0.68	16.32		0.15	6.44	7.95	2.77	1.5	0.13			270	323			3	89		50	364	199		23		107	14.6	30	16.5	3.83	0.99	0.61	2.24	0.36	5.875	1.313	0.28	2.91	22	1.57		0.705044		0.512573		18.666	15.659
[4583]		Turner and Foden, 2001	51.79	0.81	19.13		0.18	5.76	9.59	2.43	0.34	0.1			92	33			1	23		13	304	187		16		33	3.5	8.2	6.3	1.8	0.73	0.39	1.44	0.24	0.439	0.17	0.16	1.01	25	1.37		0.705283		0.512905		18.857	15.666
[4583][2842]		Turner and Foden, 2001; McDermott and Hawkesworth, 1991	54.23	0.96	18.44		0.19	2.62	8.37	3.79	1.53	0.33			491	7				24		44	514	222					16.8	35.4	18.6	4.51	1.41	0.74	2.69	0.42	4.81	0.725	0.3	2.94	15	2.67		0.70514		0.512772		18.695	15.629
[4583][2842]		Turner and Foden, 2001; McDermott and Hawkesworth, 1991	52.03	1.18	18.01		0.19	3.85	8.99	3.33	1.71	0.45			405	12				24		40	500	283					16.2	33	18.1	4.43	1.38	0.73	2.45	0.39	4.64	0.979	0.32	2.66	25	3.02		0.705202		0.512754		18.718	15.647
[4583][2842]		Turner and Foden, 2001; McDermott and Hawkesworth, 1991	56.14	0.81	18.5		0.18	2.5	7.97	3.63	2.07	0.32			421	8				17		59	579	190					19.3	40.5	20.4	4.5	1.42	0.67	2.38	0.38	6.46	1.198	0.26	2.77	14	3.37		0.705349		0.512675		18.719	15.63
[4583][3059]		Turner and Foden, 2001; Stolz et al., 1989	53.74	0.93	18.16		0.18	4.05	8.25	3.44	1.78	0.21			413	8			5.57	12		40	477	222		26		118	14.3	28.1	16	3.9	1.18	0.73	2.45	0.39	4.273	1.15	0.43	3.19	23	1.49		0.703859		0.512897		18.62	15.572
[4583][3375]		Turner and Foden, 2001; Pickett and Murrell, 1997	53.61	1.01	18.32		0.18	3.25	8.49	3.47	2	0.29			432	10				19		46	539	240					20.7	42.9	21.2	4.94	1.5	0.74	2.45	0.39	6.23	1.39	0.33	2.83	23	3.4		0.70504		0.51273		18.714	15.638
[4583][7092]		Turner and Foden, 2001; Turner, Black, and Berlo, 2004	61.45	1.02	17.03		0.15	2.2	5.86	4.49	1.47	0.33			275	15			5	7	8.81	40	324	95		44		184	19.9	45.1	25.7	6.35	1.81	1.1	4.18	0.62	5.38	0.228	0.29	4.59	21	1.71		0.704428		0.512768		18.471	15.621
[4583][7092]		Turner and Foden, 2001; Turner, Black, and Berlo, 2004	49.01	0.7	15.09		0.16	12.52	11.59	1.94	0.29	0.07			40	776			5	193	2.83	6	197	264		14		39	3.9	8.4	5.8	1.65	0.66	0.44	1.29	0.21	0.672	0.163	0.12	1.04	47	0.57		0.70449		0.512866		18.724	15.635
[4583][7092]		Turner and Foden, 2001; Turner, Black, and Berlo, 2004	52.85	0.77	17.62		0.16	6.54	9.7	3.1	0.57	0.14			116	218			3	59	5.77	13	247	206		19		69	6.6	14.4	8.4	2.37	0.87	0.49	1.67	0.29	1.354	0.323	0.2	1.72	33	1.25		0.70455		0.512843		18.782	15.673
[4583][7092][18645]	WEST JAVA, 1918 ERUPTION	Turner and Foden, 2001; Turner, Black, and Berlo, 2004; Handley et al., 2014	55.11	0.83	19.15		0.14	3.47	8.17	3.95	0.59	0.17			115	17			3	12	4.82	12	285	174		22		97	7.8	17.7	11.4	3	1.05	0.57	2.02	0.32	1.553	0.416	0.28	2.47	22	0.43		0.70407		0.512912		18.7524	15.6807
[4583][7092][18645]	WEST JAVA, 1982 ERUPTION	Turner and Foden, 2001; Turner, Black, and Berlo, 2004	49.14	0.81	16.05		0.17	10.59	11.16	2.34	0.35	0.1			48	582			4	149	3.18	7	205	264		18		48	4.1	9.8	6.6	1.93	0.74	0.47	1.52	0.23	0.777	0.191	0.15	1.19	42	0.57		0.70447		0.512858		18.7991	15.6987
[4588]	BERTJAK, 1883 FLOW	Carn and Pyle, 2001	49.7	1.044	19.64		0.189	4.56	9.83	3.03	0.88	0.171			427	9	68	19	1.6	6	7	12.9	397	324		22.7	90	61									0	0			30		33	0.7042
[4588]	GUNUNG GENI, KALI CICALUK	Carn and Pyle, 2001	45.48	1.415	18.38		0.195	6.06	12.1	2.33	0.62	0.083			304	7	69	17	0	6	0	6.1	347	520		20.1	78	33									0	0			41		42	0.70427
[4588]	ALUN-ALUN, CINDER CONE	Carn and Pyle, 2001	44.64	1.514	18.23		0.19	6.4	12.68	2.15	0.64	0.081			283	9	90	17	1.7	8	0	6.7	358	578		20.2	72	27									0	0			47		43	0.70428
[4588]	GUNUNG ANYAR, 1898 FLOW	Carn and Pyle, 2001	47.97	1.103	19.69		0.19	5.16	11.1	2.67	0.67	0.117			333	6	76	18	0	7	6	9.5	376	407		21	86	44									4	0			33		36	0.70432
[4588]	GUNUNG ONGGOONGGO, CONE	Carn and Pyle, 2001	50.69	1.364	17.29		0.207	4.81	8.79	2.71	1.47	0.405			691	24	158	19	6.3	20	17	55.5	384	311		42	113	180									10	0			34		34	0.70433
[4588]	NE GUNUNG ANYAR, 1821 FLOW	Carn and Pyle, 2001	54.59	0.841	19.6		0.208	2.85	8.13	3.74	1.09	0.23			501	6	29	17	2.3	0	7	17.9	467	124		25.9	85	75									0	0			20		19	0.70433
[4588]	RANU AGUNG, W END OF MAAR	Carn and Pyle, 2001	45.64	0.948	15.66		0.193	10.95	12.2	1.75	0.31	0.085			203	153	67	16	0	59	5	4	290	373		15.2	76	19									0	0			51		62	0.70433
[4588]	RANU WURUNG, SE END OF MAAR	Carn and Pyle, 2001	47.4	1.053	18.89		0.199	6.53	11.04	2.42	0.49	0.134			290	44	70	18	0	21	0	6.5	392	331		19.6	78	32									0	0			35		42	0.70433
[4588]	GUNUNG KENEK	Carn and Pyle, 2001	44.32	1.484	17.93		0.188	6.61	12.66	2.16	0.62	0.077			282	9	86	17	1.8	9	0	7.8	328	579		19.9	75	29									0	0			45		40	0.70438
[4588]	E ANTER, FLOW EDGE	Carn and Pyle, 2001	47.34	1.207	20.13		0.202	4.67	11.51	2.83	0.86	0.102			375	8	70	17	0	6	5	10.5	404	369		22.2	73	37									0	0			22		30	0.70442
[4588]	GUNUNG CILIK	Carn and Pyle, 2001	45.32	1.219	17.65		0.193	6.96	12.42	2.21	1.19	0.181			299	61	92	15	3.3	20	0	33.2	418	469		21.7	87	40									5	0			41		44	0.70445
[4590]		Woodhead et al., 2001	54.42	1.05	18.83		0.19	2.96	8.58	3.78	1.26	0.25			230	4	120	21	4.17	4	7.64	20	400	206		22	86	76	11.83	24.23	14.52	3.94	1.3		2.35	0.38	2.48	0.58	0.313	2.38	27	0.66		0.704007		0.512843		18.566	15.607
[4590]		Woodhead et al., 2001	51	1.03	19.12		0.2	4.23	9.04	3.29	0.92	0.18			430	4	50	20	1.88	4	7.64	13	373	262		22	86	64	7.49	16.58	11.11	3.1	1.13		2.36	0.37	1.25	0.37	0.135	1.86	24	0.78		0.704225		0.512831		18.565	15.617
[4590]		Woodhead et al., 2001	63.74	1.05	15.51		0.14	2	4.93	4.24	1.91	0.26			298	4	10	18	6.51	0	21.85	48	240	102		50	67	242	23.51	51.73	30.88	7.8	1.86		5.16	0.82	7.36	1.72	0.421	6.54	22	0.86		0.70438		0.51274		18.654	15.64
[4590]		Woodhead et al., 2001	52	1.04	20.25		0.16	3.55	9.84	3.26	0.7	0.2			159	12	82	21	2.97	8	6.99	16	322	236		21	76	71	9.47	20.27	12.46	3.37	1.11		2.21	0.34	2.69	0.54	0.205	2.08	27	1.2		0.704387		0.512745		18.774	15.68
[4590]		Woodhead et al., 2001	54.99	1.12	17.82		0.18	4.26	8.51	3.54	0.89	0.31			164	32	28	18	2.97	12	6.85	19	358	188		29	75	108	14.01	31.09	19.71	5.01	1.5		3.1	0.47	3.1	0.71	0.215	3.2	29	0.81		0.704388		0.512711		18.658	15.638
[4590]		Woodhead et al., 2001													898	26	46		83.87	11	20.57	199	1581	170		34		304	169.4	276.03	95.26	16.49	4.41		2.95	0.45	50.03	10.06	4.21	5.81	10	6.75	13	0.704451		0.512588		18.68	15.6
[4590]	SUMBING CONE	Woodhead et al., 2001													498	44	18		11.18	14	15.76	70	365	110		22		176	21.52	39.03	17.85	3.93	1.12		2.2	0.33	9.96	2.42	0.856	4.37	15	2.77	14	0.70459		0.512764		18.698	15.666
[4590]		Woodhead et al., 2001													1062	17	110		66.16	17	14.8	375	1820	260		47		312	189.6	337.42	137.93	25.05	6.41	0.76	3	0.43	41.51	7.38	2.696	6.4	23	9.23	24	0.704628		0.512565		18.672	15.598
[4590]		Woodhead et al., 2001	57.2	0.77	19.41		0.18	2.44	7.57	3.73	1.32	0.19			585	2	64	20	2.89	0	11.92	26	399	118		26	89	97	11.49	24.88	14.67	3.92	1.23		2.78	0.43	3.41	0.89	0.226	2.87	18	1.51		0.7047		0.512761		18.63	15.64
[4590]		Woodhead et al., 2001	60.77	0.82	16.57		0.14	2.9	5.55	3.58	2.49	0.2			410	6	20	18	6.61	4	10.24	72	328	122		31	72	186	19.98	41.27	21.93	5.14	1.13		3.39	0.52	8.49	2.26	0.502	5.36	17	2.71		0.704801		0.512697		18.601	15.607
[4590]		Woodhead et al., 2001	53.5	0.9	18.7		0.21	3	8.94	3.56	2.05	0.3			471	6	28	19	4.14	2	18.18	44	545	182		26	85	99	18.67	36.7	19.5	4.82	1.41		2.77	0.42	6.95	1.52	0.278	2.67	17	3.52		0.705707		0.512681		18.763	15.694
[4590]		Woodhead et al., 2001													362				7.2		19.54	82	393	232		36		190	23.86	49.72	26.17	6.18	1.56		3.51	0.54	8.95	1.72	0.735	5.3	30	2.86		0.705921		0.512463		18.904	15.717
[4647][2608]		Nicholls and Whitford, 1983; Whitford, 1975	45.2	1.26	13.63		0.17	10.4	13.28	2.6	3.1	1.02			950	620	83		53	140	4.5	136	809	290		27		224	74.4						0.89		11	2.1		5.2	38	3.7	44	0.70446
[4647][2608]		Nicholls and Whitford, 1983; Whitford, 1975	58.5	1.08	17.41		0.19	2.19	5.64	4	2.74	0.48			700	25	20		12	0	26	78.1	405	120		51		188	40.4						5.24		12	2.5		5.9	20	4.7	12	0.70524
[4647][2713]		Nicholls and Whitford, 1983; Whitford, White, and Jezek, 1981	54.5	0.29	22.8		0	0.79	4.6	5.48	8	0.12			920	3	24		120	6.3	21	215	1690	130		34		367	189						1.05		49	9.8		4.4	3	8.3	6.5	0.70424		0.5127
[4647][4590]		Nicholls and Whitford, 1983; Woodhead et al., 2001	48.3	1.16	17.38		0.2	6.24	11.72	2.58	1.62	0.33			386	71	125		10.36	24	13.15	56	480	290		22		93	23.36	45.17	22.55	5.24	1.55	0.76	2.07	0.32	7.92	1.59	0.687	2.5	38	3	36	0.704895		0.512627		18.879	15.688
[4927]		Vukadinovic and Sutamidjaja, 1995	52.9	1.22	18.1		4.53	0.18	8.62	3.82	1.09				183	6			16.9	14		28	305	205		32	91	185	16.5	39.7	21.9	5.12	1.45	0.87	2.96		3.9	0.79		4.47	24			0.70478
[4927]		Vukadinovic and Sutamidjaja, 1995	50.3	1.91	17.2		4.73	0.2	8.57	3.63	1.67				290	18			23.3	20		43	288	281		41	107	242	25.9	57.9	32.4	7.57	1.92	1.13	3.67		7.59	1.78		5.64	30			0.7051
[4927]		Vukadinovic and Sutamidjaja, 1995	52.1	1.55	18.3		4.58	0.18	8.54	3.81	1.26				239	10			17.3	13		16	299	259		37	89	214	17.2	41.7	24.6	5.95	1.77	1.02	3.42		3.91	0.9		4.6	29			0.70517
[4927]		Vukadinovic and Sutamidjaja, 1995	50.4	1.62	18.3		4.88	0.17	9.18	3.61	1.8				260	68			15	31		42	365	260		30	85	161	25.9	57.3	28.1	6.07	1.61	0.83	2.24		6.03	1		3.5	25			0.7052
[4927]		Vukadinovic and Sutamidjaja, 1995	54.7	1.39	17.6		3.69	0.17	7.87	3.72	1.89				286	4			17	10		49	283	193		33	81	209	19.2	43.7	24.6	5.67	1.43	0.86	3.01		5.67	1.16		4.34	24			0.70522
[4927]		Vukadinovic and Sutamidjaja, 1995	58.2	0.57	18.8		2.54	0.15	8.05	3.54	1.44				346	0			4.2	7		40	332	141		15	78	94	12.5	26.1	14	3.15	0.97	0.47	2.14		5.3	1.19		2.6	17			0.70542
[4927]		Vukadinovic and Sutamidjaja, 1995	56.1	1.22	18.2		3.26	0.15	7.21	3.54	1.74				267	0			14.7	10		48	290	187		37	81	181	20	41.9	26.3	5.85	1.53	0.95	3.03		6.22	1.25		4.22	19			0.70549
[4927]		Vukadinovic and Sutamidjaja, 1995	54	1.1	18.7		3.55	0.17	8.35	3.69	1.5				305	0			11.9	5		37	331	223		30	121	150	19.9	44.6	23	5.27	1.55	0.84	2.89		4.71	0.98		3.8	25			0.7057
[4927]		Vukadinovic and Sutamidjaja, 1995	56.1	0.73	18.3		3.8	0.17	8.13	3.29	1.64				300	3			3.7	11		48	316	177		19	102	105	16	34.4	16	3.33	0.97	0.54	1.95		6.8	1.27		2.81	18			0.70571
[4927]		Vukadinovic and Sutamidjaja, 1995	63.2	0.59	18.5		1.36	0.12	4.63	4.02	2.75				477	0			17.8	4		82	250	60		37	70	330	27.6	59.5	27.6	6.13	1.27	1	3.88		11.7	2.28		8.2	12			0.70578
[4927]		Vukadinovic and Sutamidjaja, 1995	57.5	0.62	18.6		2.78	0.16	7.42	3.87	2.11				385	0			4.5	8		61	314	169		22	83	121	19.1	40.4	18.2	3.8	1.15	0.56	2.1		7.57	1.36		2.76	13			0.70594
[4927]		Vukadinovic and Sutamidjaja, 1995	51.2	1.07	19		4.63	0.19	10	2.9	1.28				178				3.5	11		30	341	274		26	96	78	12.8	29	16.6	4.19	1.2	0.7	2.49		4.76	0.99		2.38	27			0.70602
[4927]		Vukadinovic and Sutamidjaja, 1995	58.4	0.65	18.3		2.78	0.16	7.3	3.73	1.87				387	0			4.5	7		55	351	164		18	83	125	18.5	37.7	16.7	3.56	1.02	0.5	2.13		7.76	1.67		3.23	15			0.7061
[5646][3092]	NEW SLAMET CONE	Reubi, Nicholls, and Kamenetsky, 2002; Vukadinovic and Nicholls, 1989	50.73	1.25	15.74		0.19	7.7	10.46	2.66	1		1719		277	256	164	26.9	12.7	63.6	15.3	39	279	318		35	100	179	19.6	31.1	17.3	4.33	1.24	0.956	2.43	0.48	4.81	1.21	0.788	3.77	40.8	3.28	44.8	0.70534
[5646][3092]	OLD SLAMET CONE	Reubi, Nicholls, and Kamenetsky, 2002; Vukadinovic and Nicholls, 1989	50.12	1.11	16.36		0.19	7.69	10.46	2.97	0.89		1693		269	192	117	27.7	7.7	69.6	12.3	30	412	365		31	93	129	14.9	32.7	18.5	4.56	1.55	0.837	2.88	0.443	3.52	0.965	0.513	2.99	43.6	2	46.2	0.70565
[6097]	SOMMA RIM	Gertisser and Keller, 2003	51.4	0.73	21.46		0.17	2.56	7.69	3.09	1.25	0.25			411	6.2			3.38	1.7	15.1	38.7	533	194		21.2		95	15.6	31.5	16.4	3.92	1.18	0.536	2	0.339	5.35	1.06	0.25	2.23			18.3	0.705155		0.512754
[6097]	SOMMA RIM	Gertisser and Keller, 2003	51.87	0.81	20.44		0.2	2.47	8.86	3.35	1.74	0.31			455	11				0		47	594	182				103															13	0.705536		0.512742
[6097]	SOMMA RIM	Gertisser and Keller, 2003	54.41	0.75	18.72		0.18	2.94	8.39	3.57	2.3	0.27			533	8.3			2.77	2.3	15.7	58.1	600	229		22.7		89	18.7	36.2	17.1	3.93	1.14	0.519	1.93	0.326	6.91	1.44	0.2	2.13			20	0.705625		0.512711		18.76	15.678
[6097]	SOMMA RIM	Gertisser and Keller, 2003	54.12	0.74	18.92		0.19	2.91	8.49	3.47	2.15	0.3			512	6.6			2.85	1.4	17.6	52.7	586	207		22.6		88	18.4	36.2	16.8	4.19	1.27	0.57	1.99	0.325	6.86	1.22	0.21	2.01			18.8	0.705658		0.512678
[6097]	SOMMA RIM	Gertisser and Keller, 2003	52.13	0.78	19.02		0.2	2.8	8.72	3.39	1.99	0.31			580	10				3		52	591	187				100															18	0.705725		0.512721
[6097]	SOMMA RIM	Gertisser and Keller, 2003	53.06	0.81	18.97		0.2	3.23	9.23	3.41	2.05	0.3			506	4.9			3.1	3.1	18.5	47.4	565	220		22.1		87	18.4	36.4	18.8	4.37	1.37	0.595	2.16	0.323	6.77	1.51	0.24	2.24			20.4	0.705826		0.512675		18.78	15.699
[6097][15430]	CENTRAL JAVA	Gertisser and Keller, 2003; Handley et al., 2011	55.58	0.79	18.45		0.17	2.56	8.08	3.67	1.88	0.32			434	5.9			4.65	2.7	17.3	47.7	520	189		21.1		113	19.2	38	18.7	4.35	1.34	0.592	2.09	0.325	6.16	1.53	0.36	2.64			17	0.705014		0.512712		18.74	15.689
[6097][15430]	CENTRAL JAVA	Gertisser and Keller, 2003; Handley et al., 2011	55.7	0.69	18.54		0.15	2.28	8.04	3.97	1.73	0.24			458	7.2			4.62	5.2	15.7	49	573	239		22.3		112	20	41.1	19.3	4.4	1.42	0.622	2.1	0.338	6.2	1.42	0.36	2.66			22.2	0.705169		0.512722		18.781	15.715
[6097][15430]	CENTRAL JAVA	Gertisser and Keller, 2003; Handley et al., 2011	55.41	0.76	18.69		0.18	3.17	8.43	3.59	1.67	0.22			454	6.2			2.95	2.1	15.3	38.3	519	213		20.9		92	14.4	28.2	14.7	3.33	1.19	0.513	1.87	0.326	5.52	1.16	0.23	2.31			19.1	0.705275		0.512765		18.771	15.709
[6097][15430]	CENTRAL JAVA	Gertisser and Keller, 2003; Handley et al., 2011	54.39	0.82	18.59		0.19	2.68	8.28	3.81	1.77	0.27			307	2.5	13	21	5.63	2.1	20	20.7	531	169		24.7	75	133	14.8	33.8	21	4.97	1.45	0.773	2.59	0.431	7.14	1.09	0.41	3.62		1.83	13	0.705353		0.512759
[6097][15430]	CENTRAL JAVA	Gertisser and Keller, 2003; Handley et al., 2011	51.7	0.84	18.77		0.2	3.09	9.23	3.35	1.9	0.26			534	18				2		52	575	193				94															14	0.705561		0.512735
[6097][15430]	CENTRAL JAVA	Gertisser and Keller, 2003; Handley et al., 2011	52.86	0.87	18.8		0.19	3.2	8.94	3.48	2.14	0.24			515	8.9			2.73	2.9	18.2	48.7	569	272		22.4		85	15.6	31.6	16.2	4.15	1.31	0.606	2.1	0.345	6.68	1.49	0.2	2.12			21.9	0.705663		0.512714		18.763	15.688
[6097][15430]	CENTRAL JAVA	Gertisser and Keller, 2003; Handley et al., 2011	55.62	0.71	18.63		0.19	2.37	7.79	3.8	2.38	0.25			602	9.2			3.27	3	13.8	64.5	614	186		22.3		99	20.3	40.4	18.6	4.4	1.37	0.526	2.17	0.352	8.91	1.71	0.25	2.45			16.9	0.705696		0.512701		18.766	15.684
[6097][15430]	CENTRAL JAVA	Gertisser and Keller, 2003; Handley et al., 2011	51.85	0.87	18.53		0.21	3.9	9.58	3.2	1.98	0.29			431	16			2.94	2.6	14.8	45.7	603	249		22.8		83	17.3	34.6	18	4.33	1.36	0.627	2.01	0.33	6.16	1.02	0.21	2.14			27.8	0.705711		0.512671		18.727	15.671
[6097][15430]	CENTRAL JAVA	Gertisser and Keller, 2003; Handley et al., 2011	55.88	0.69	19.05		0.18	2.44	8.13	3.76	2.25	0.31			522	8.2			4.06	0.8	19.8	52.4	546	156		23.9		107	20.2	39	19.9	4.57	1.38	0.622	2.35	0.379	8.04	1.43	0.34	2.74			14.2	0.705737		0.512723		18.773	15.714
[6097][15430]	CENTRAL JAVA	Gertisser and Keller, 2003; Handley et al., 2011	52.85	0.88	18.57		0.18	3.51	9.41	3.36	1.98	0.25			531	12.6			2.85	4.6	24.3	49.4	555	249		22.5		83	16.8	33.1	17	4.17	1.31	0.568	2.02	0.312	6.56	1.37	0.21	2.06			23.6	0.705741		0.512712		18.769	15.685
[6097][18645][15430]	CENTRAL JAVA	Gertisser and Keller, 2003; Handley et al., 2011; Handley et al., 2014	55.5	0.78	18.33		0.17	3.41	8.44	3.43	1.71	0.21			451	11.2			2.63	4.5	14.8	46.1	496	243		17.9		88	14.4	29.1	13.7	3.06	1	0.469	1.7	0.281	6.27	1.31	0.21	2.01			21.4	0.70526		0.512727		18.769	15.693
[6097][18645][15430]	CENTRAL JAVA	Gertisser and Keller, 2003; Handley et al., 2011; Handley et al., 2014	54.12	0.8	18.77		0.18	3.17	8.75	3.61	1.61	0.27			445	5.5			3.65	1.6	19.6	40.6	552	199		22.3		99	16.1	33.5	18	4.24	1.39	0.577	2.16	0.349	5.98	1.28	0.31	2.45			18.7	0.705277		0.512758		18.759	15.695
[6097][18645][15430]	CENTRAL JAVA	Gertisser and Keller, 2003; Handley et al., 2011; Handley et al., 2014	54.5	0.86	18.85		0.2	2.75	8.5	3.77	1.71	0.28			478	5.6			4.17	1.6	13	42.5	532	200		24.1		107	16.5	35.3	17.6	4.22	1.4	0.624	2.24	0.385	5.92	1.29	0.34	2.54			16.3	0.705392		0.512774		18.755	15.692
[6097][18645][15430]	CENTRAL JAVA	Gertisser and Keller, 2003; Handley et al., 2011; Handley et al., 2014	53.29	0.78	18.64		0.2	3.22	8.86	3.45	2.05	0.29			535	9.7			3.25	4.1	18.9	50.8	584	211		22.3		91	19	36.5	19.1	4.27	1.4	0.636	2.12	0.338	6.68	1.46	0.25	2.32			19.8	0.705643		0.512686		18.771	15.697
[6098]		Turner et al., 2003	54.1	0.66	19.08		0.24	2.58	6.97	4.62	3.89	0.38			1764	5	112		6.7	5		123	987	130		31	87	149	42.7	75.5	32.1	6.52	1.78	0.9	2.73	0.42	12.434	3.422	0.37	3.58	9	6.78	36	0.704638		0.512744		18.893	15.599
[6098][3734][3500]		Turner et al., 2003; Foden and Barne, 1980; Varne and Foden, 1986	47.98	0.92	18.94	1.6	0.25	4.53	10.59	3.46	2.64	0.42			1207	5	156		4.2	7		90	1155	297		26	147	103	37.5	71.7	33.9	6.7	1.93	0.82	2.33	0.3	10.201	2.401	0.35	2.53	19	4.74	43	0.704938		0.512621		18.925	15.635
[6098][3740][3500]		Turner et al., 2003; Foden and Barne, 1980; Varne and Foden, 1986	47.2	0.83	13.16		0.19	9.45	13.91	2.64	1.79	0.39			1136	232	90		7	49		75	972	294		23	33	100	38.9	85.4	35.7	6.06	1.69	0.8	1.44	0.27	9.502	2.169	0.43	2.36	49	3.55	59	0.70502		0.51265		18.996	15.64
[6098][7092]		Turner et al., 2003; Turner, Black, and Berlo, 2004	48.35	0.99	16.89		0.24	5.53	10.86	2.9	2.35	0.31			1057	24	139		6.4	20	11.48	79	895	298		27	94	91	27	52.8	25.6	5.44	1.62	0.83	2.19	0.34	6.802	1.69	0.29	2.53	29	3.39	51	0.704714		0.512651		18.927	15.633
[6098][7092]		Turner et al., 2003; Turner, Black, and Berlo, 2004	49.73	0.87	19		0.24	3.89	9.54	3.48	2.72	0.37			1472	5	135		4.7	4	33	84	957	247		29	135	106	28.2	54.6	24.7	5.24	1.71	0.76	2.35	0.37	7.927	2.144	0.41	2.73	17	2.98	45	0.70473		0.512743		18.904	15.636
[6098][7092]		Turner et al., 2003; Turner, Black, and Berlo, 2004	51.65	0.79	18.81		0.23	3.45	8.38	4.08	3	0.39			1578	5	123		7	5	19.5	104	970	211		28		127	35.9	64.6	30	6.03	1.77	0.87	2.5	0.4	10.18	2.798	0.42	3.45	14	5.64	66	0.70474		0.51267		18.85	15.6
[6098][7092]		Turner et al., 2003; Turner, Black, and Berlo, 2004	51.38	0.79	19.01		0.25	3.43	8.74	3.94	3.05	0.39			1746	5	125		5	8	20.82	100	1006	173		29	95	110	33.6	64.2	29.4	6.15	1.75	0.89	2.69	0.41	8.824	2.614	0.35	2.97	12	6.35	49	0.704789		0.512713		18.87	15.578
[6098][7092]		Turner et al., 2003; Turner, Black, and Berlo, 2004	49.21	0.85	19		0.22	4.01	9.88	3.45	3.02	0.4			1298	5	153		5.5	10	17.41	95	1146	279		26	46	113	39.3	74.3	36.6	7.2	2.01	0.88	2.15	0.34	10.318	2.247	0.33	2.72	16	5.6	48	0.704965		0.512609		18.939	15.669
[8458]		Luhr and Haldar, 2006	51.5	0.68	18.12	2.71	0.16	8.16	10.42	2.78	0.34	0.09			61	309	55		0.48	130	2.36	5.3	179	139		20	74	51	3.15	7.96	6.1	2.16	0.84	0.52	2.04	0.33	0.62	0.13	0.04	1.52	34.3	0.08	29	0.703804		0.512985		18.212	15.547
[8458]		Luhr and Haldar, 2006	51.27	0.83	21.42	1.8	0.14	3.96	11.32	2.94	0.41	0.1			75	51	78		0.53	28	2.01	10.4	215	181		23	71	57	4.67	11.17	8	2.64	0.98	0.61	2.28	0.37	1.31	0.21	0.05	1.73	30.6	0.35	24	0.70395		0.512857		18.28	15.559
[8458]		Luhr and Haldar, 2006	54.53	1.31	17.18	2.98	0.19	3.98	8.49	3.88	0.59	0.14			109	39	133		0.87	20	3.47	14	189	295		35.3	102	86	6.67	16.03	11.8	3.95	1.42	0.91	3.5	0.57	1.58	0.28	0.07	2.56	43.3	0.53	34	0.703954		0.512928		18.288	15.56
[8458]		Luhr and Haldar, 2006	51.2	0.82	21.75	2.58	0.14	3.89	11.52	2.97	0.4	0.1			74	49	87		0.53	26	2.02	10.1	217	173		22.7	70	56	4.62	11.08	7.9	2.65	0.97	0.6	2.28	0.37	1.33	0.2	0.04	1.64	31	0.34	23	0.703955		0.51288		18.284	15.562
[8458]		Luhr and Haldar, 2006	55.98	1.18	17.45	5.81	0.19	3.43	7.62	4.28	0.73	0.18			136	12	79		1.14	13	3.97	19.6	191	216		37.5	90	100	8.87	20.88	14.2	4.56	1.47	0.98	3.67	0.58	2.72	0.41	0.09	2.93	34.1	0.65	27	0.704047		0.512873		18.276	15.561
[8458]		Luhr and Haldar, 2006	52.6	0.95	21.46	6.33	0.14	2.8	10.45	3.21	0.43	0.12			99	21	33		0.74	16	1.91	11.5	227	195		26.1	71	69	6.52	15.13	10.3	3.24	1.17	0.7	2.58	0.41	2	0.3	0.06	2.05	28.8	0.42	22	0.704053		0.512846		18.196	15.568
[8822]		Debaille et al., 2006	54.1	0.9	18.8		0.17	3.46	8.74	3.44	1.75	0.29																																0.705043		0.51275		18.7383	15.6813
[8822]		Debaille et al., 2006	55.2	0.62	19		0.17	2.68	7.61	3.32	1.57	0.22																																0.705115		0.51277		18.757	15.684
[8822]		Debaille et al., 2006	52.7	0.84	18.3		0.2	4	9.01	2.98	1.4																																	0.705128		0.512769		18.7606	15.6881
[8822]		Debaille et al., 2006	53.7	0.78	19.1		0.17	3.15	9.01	3.33	1.54	0.26																																0.705156		0.512735		18.7513	15.6805
[8822]		Debaille et al., 2006	55.1	0.83	18.7		0.18	2.65	8.25	3.56	1.86	0.27																																0.705179		0.512757		18.7544	15.6843
[8822]		Debaille et al., 2006	55.3	0.85	18.7		0.16	2.76	8.39	3.5	1.76	0.27																																0.705221		0.512764		18.7595	15.6847
[8822]		Debaille et al., 2006	54.3	0.83	18.7		0.18	2.73	8.43	3.71	1.87	0.29																																0.705341		0.512782		18.7374	15.6778
[8822]		Debaille et al., 2006	54.1	0.83	18.6		0.19	2.75	7.99	3.6	1.81	0.28																																0.705356		0.512769		18.7408	15.676
[8822]		Debaille et al., 2006	54.6	0.79	19.2		0.19	2.84	8.64	3.56	1.71	0.27																																0.705411		0.512745		18.7756	15.6886
[8822]		Debaille et al., 2006	48.3	1.01	19.9		0.16	3.77	10.3	2.68	1	0.27																																0.705435		0.512747		18.8099	15.6969
[8822]		Debaille et al., 2006	48.5	0.9	19.6		0.19	4.82	9.16	2.7	1.15	0.25																																0.70548		0.512741		18.7921	15.6908
[8822]		Debaille et al., 2006	52	0.86	19		0.18	3.65	9.27	3.21	1.63	0.27																																0.705531		0.512724		18.7858	15.691
[8822]		Debaille et al., 2006	52.2	0.87	19		0.18	3.51	9.4	3.33	2.09	0.24																																0.705646		0.512693		18.7563	15.6854
[8822]		Debaille et al., 2006	51.6	0.94	18.4		0.21	4.06	9.75	3.3	1.8																																	0.705647		0.512676		18.7467	15.6787
[8822]		Debaille et al., 2006																																										0.705667		0.51271		18.7613	15.691
[8822]		Debaille et al., 2006																																										0.705688		0.512704		18.7674	15.696
[8822]		Debaille et al., 2006	55.2	0.73	19.5		0.19	2.47	8.52	3.68	2.15	0.29																																0.705748		0.512713		18.7592	15.6835
[8822]		Debaille et al., 2006	54.9	0.73	19.2		0.19	2.5	8.52	3.65	2.12	0.3																																0.705755		0.5127		18.7601	15.6849
[8822]		Debaille et al., 2006	53.6	0.77	19		0.18	2.67	8.77	3.41	2.05	0.32																																0.705763		0.512726		18.7677	15.6907
[8822]		Debaille et al., 2006																																										0.705816		0.512727		18.818	15.6972
[8822]		Debaille et al., 2006																																										0.705821		0.512706		18.811	15.6937
[8822]		Debaille et al., 2006	49.3	0.86	19.2		0.15	4.51	10.2	2.93	1.44	0.24																																0.705876		0.512687		18.8183	15.6975
AS-2	Banda Arc Ambon Basalts	Alloway et al., 2004	51.75	0.96	17.53			7.04	11.22	2.76	0.43	0.19			92							9.2	217																			0.25		0.70423
AS-9	Banda Arc Ambon Basalts	Alloway et al., 2004	50.37	0.63	17.96			7.42	14.75	1.65	0.32	0.14			80.6							4.9	241																			0.27		0.70435
N-1	Banda Arc Banda Islands	Whitford and Jezek, 1977	52.21	1.01	18.22			4.85	10.82	2.69	0.31	0.18			106							8.8	277																			0.52		0.70451
PAG-2	Banda Arc Manuk	Whitford and Jezek, 1977	57.32	0.78	17.29			4.9	8.26	3.16	0.91	0.2			301							30.8	198																			1.6		0.70512
PAG-4	Banda Arc Manuk	Whitford and Jezek, 1977	57.42	0.8	17.63			4.26	8.49	3.19	1.01	0.18			248							36.1	212																			2.5		0.70511
PAJ-1	Banda Arc Manuk	Whitford and Jezek, 1977	56.81	0.82	17.71			4.63	8.71	3.08	0.94	0.2			234							31.2	202																			1.5		0.70518
PAJ-3	Banda Arc Manuk	Whitford and Jezek, 1977	56.84	0.78	17.51			4.72	8.67	3.08	0.92	0.19			236							30.9	213																			1.7		0.70528
PAJ-5	Banda Arc Manuk	Whitford and Jezek, 1977	57.2	0.79	17.46			4.69	8.45	3.17	1.03	0.16			251							35.6	206																			2.5		0.70519
Sumatra
75212	Lampung and Tarahan Formation	Gasparon and Varne, 1995	75.37	0.13	13.19	1.33	0.03	0.02	0.82	4.05	3.93	0			477	3			9	2	16	135	83	6		17		126	26.7	43.7	15.6	2.85	0.52	0.45	1.9	0.27	17.5	4	1.08	3.04	2	3.25		0.70453		0.512804		18.596	15.623
75221	Lampung and Tarahan Formation	Gasparon and Varne, 1995	71.72	0.17	13.49	0.82	0.01	0.21	1.5	3.05	4.01	0.02			870	2			12	1	9	213	302	21		42		154	46	93.6	41.6	8.32	1.49	1.18	4.38	0.63	10.86	3	0.9	2.75	4			0.70494		0.512691		18.598	15.63
75222	Lampung and Tarahan Formation	Gasparon and Varne, 1995	70.8	0.17	14.12	1.18	0.12	0.26	1.03	3.23	4.06	0.05			596	2			12	1	15	148	165	4		24		160	27.1	55.6	22.7	4.36	0.88	0.63	2.49	0.37	11.75	5	0.96	3.73	2	4.08		0.70495		0.51269		18.605	15.636
[4583]		Turner and Foden, 2001	56.08	0.68	16.32		0.15	6.44	7.95	2.77	1.5	0.13			270	323			3	89		50	364	199		23		107	14.6	30	16.5	3.83	0.99	0.61	2.24	0.36	5.875	1.313	0.28	2.91	22	1.57		0.705044		0.512573		18.666	15.659
75231	Ranau Formation	Gasparon and Varne, 1995	72.36	0.2	13.56	1.81	0.08	0.41	1.89	3.88	3.32	0.07			432	3			6	3	13	142	153	17		13		113	19.6	38.9	15.8	2.39	0.42	0.47	1.73	0.22	18.53	4	1.46	2.95	4	6.9		0.70652		0.512575		18.817	15.701
Sinabung
TS2	Sinabung	Jones, 1989 (Doctoral Thesis)	55.1126	0.807255	18.0586	8.26191	0.149492	4.55451	8.70042	2.71078	1.49492	0.149492			336	45	28	18	8.5	14	11	52.5	333.8	196		24.3	62	102																0.709061	0.456	0.512233
TS5	Sinabung	Jones, 1989 (Doctoral Thesis)	59.2249	0.689242	17.4808	7.30197	0.149835	2.79692	7.272	3.05664	1.88792	0.139846			434	18	16	17	8.4	6	13	70.3	340.5	125		27.9	50	137																0.709872	0.598	0.512241
TS7	Sinabung	Jones, 1989 (Doctoral Thesis)	57.1973	0.812519	17.8554	7.83429	0.140435	3.48079	7.66376	2.94914	1.91594	0.150466			456	20	14	17	8.5	6	14	70	376.7	166		27.6	61	145	24.3	46.8	23.3	4.61	1.22	0.76	2.72	0.43	7.81	1.28	0.51	3.8	20.3	1.91	14.1	0.710754	0.538	0.512187
TS1	Sinabung	Jones, 1989 (Doctoral Thesis)	72.9529	0.2378	14.8263	2.10918	0.0930521	0.434243	2.44003	3.26716	3.57734	0.0620347			732	9	1	13	12.8	4	30	137.3	248.6	11		17.9	44	165																0.714066	1.6	0.512088
LT_14_010	Sinabung	This Study	54.2695	1.19532	16.4107		0.1766	5.69736	8.20297	2.48414	1.58585	0.208937			388.198	102.9	13.328	18.424	9.71703	16.66	11.8179	53.6774	375.792	247.744		29.9391	94.668	153.42	30.0798	62.9366	30.9229	6.83226	1.64889	0.988441	2.76024	0.418431	9.63658	1.02443	0.629435	4.24433	29.3901	1.34264		0.712449
LT_14_011	Sinabung	This Study	58.3675	0.896773	17.2402		0.17989	3.36966	7.32471	2.95071	1.99646	0.160539			393.586	5.586	6.762	15.092	9.31587	4.802	13.6228	74.3206	358.38	177.968		26.3662	73.01	121.657	20.3387	39.0966	18.3953	4.44384	1.30696	0.77254	2.94455	0.459587	9.17101	1.11623	0.630505	3.5311	18.9303	1.7848		0.710108
LT_14_012	Sinabung	This Study	58.8929	0.785179	18.6504		0.147262	2.64927	7.41587	2.64485	1.66305	0.132306			338.037	3.94	18.124	14.4795	6.17523	6.501	17.1115	54.7185	338.605	156.221		25.345	63.7295	112.739	20.4768	41.1418	19.0211	4.42139	1.19487	0.72151	2.6196	0.402093	7.22189	0.941388	0.438072	3.12452	15.9676	1.76645		0.71044
LT_14_013	Sinabung	This Study	57.3841	0.712157	18.5759		0.16201	2.94183	8.35543	3.03698	1.59178	0.112391			347.337	4.925	17.927	16.154	5.76528	5.122	13.6836	55.6125	362.983	163.313		24.7089	56.8345	114.462	19.6178	39.2458	18.0945	4.14007	1.16058	0.710134	2.57746	0.413577	6.82252	0.877093	0.407504	3.09208	15.9241	1.76938		0.709296
LT_14_014	Sinabung	This Study	60.8112	0.755708	16.9355		0.1631	2.62971	6.67501	3.10528	2.32391	0.158839			445.522	0.891	7.128	14.355	8.63497	5.049	17.224	85.6724	355.864	137.412		29.0689	60.192	147.451	27.2804	53.766	24.0596	5.2588	1.29483	0.854126	3.01242	0.469796	10.477	1.42653	0.634699	4.02441	14.1539	2.59194		0.710404
Toba Plutons
76101	Bukit Batu Granite	Gasparon and Varne, 1995	61.05	0.51	17.32	5.42	0.18	0.55	2.19	3.64	7.38	0.12			43	1			41	1	36	181	70	1		31		956	865	1240	393						151	8			19			0.73287		0.512219		19.289	15.788
76100	Bukit Batu Granite	Gasparon and Varne, 1995	57.75	0.59	16.04	10.87	0.52	0.35	3.15	4.06	5.05	0.06			45	1			35	4	27	113	32	1		23		1535	718	1104	375						184	11			18			0.74036		0.51221		19.765	15.812
Youngest Toba Tuff
21A5G	YTT	Chesner, 1988 (Doctoral Thesis)	75.73	0.09	14.45	1.24	0.05	0.22	0.99	2.75	4.46	0.02	424		793		129		19	2		183	74	1		25	52	115	58	83														0.713416
20A2G	YTT	Chesner, 1988 (Doctoral Thesis)	77.54	0.04	12.91	1.1	0.09	0.17	0.58	2.3	5.26	0.01	678		142		62		31	7		300				38	46	73	17	27														0.7135
6A2-G	YTT Glass	Chesner, 1988 (Doctoral Thesis)	77.6	0.08	12.78	0.84	0.06	0.2	0.8	2.6	5.03	0.01	484		700		98		21	3		212	61	1		27	39	88	34	68														0.713501
TT72	A	Jones, 1989 (Doctoral Thesis)	69.77	0.38	15.18	3.55	0.07	0.89	3.1	3.36	3.59	0.09		2	866	7	5	17	14	<2	17	135	202	41	<2	31	40	197																0.713514	1.936	0.51216	0.1008
90A9	YTT	Chesner, 1988 (Doctoral Thesis)	73.21	0.27	14.07	2.81	0.08	0.61	1.75	2.4	4.78	0.02	613		424		16		27			239	101	26		38	52	156	35	52														0.71355
21A5	YTT	Chesner, 1988 (Doctoral Thesis)	69.21	0.5	15.74	4.13	0.09	0.98	3.16	3.02	3.1	0.06	678		912	7	5		16	1		106	232	62		27	60	213	65	93											8			0.713569
5A3	YTT	Chesner, 1988 (Doctoral Thesis)	69.06	0.36	17.67	3.39	0.08	0.76	2.3	2.73	3.62	0.03	650		837				19			147	184	48		29	57	225	45	80											7			0.71365
36A3G	YTT	Chesner, 1988 (Doctoral Thesis)	76.61	0.05	13.62	1.12	0.08	0.16	0.67	2.76	4.92	0.01	620		227		108		28	6		255	26			34	55	74	24	36														0.713697
57A1	YTT	Chesner, 1988 (Doctoral Thesis)	69.49	0.54	15.04	3.79	0.08	0.94	3.23	3.21	3.64	0.04	634		966		10		17			126	224	48		29	60	186	46	89											7			0.7137
5B1	YTT	Chesner, 1988 (Doctoral Thesis)	74.19	0.08	15.81	1.41	0.08	0.22	0.78	2.57	4.84	0.02	614		209		11		30			242	31				33	101	28															0.713732
6A2	YTT	Chesner, 1988 (Doctoral Thesis)	72.1	0.3	14.57	2.96	0.08	0.58	2.17	2.96	4.25	0.02	610		706		7		18	2		161	171	35		27	53	162	45	83											6			0.713766
20A2	YTT	Chesner, 1988 (Doctoral Thesis)	76.38	0.08	13.27	1.47	0.08	0.22	0.89	2.41	5.18	0.01	595		258		9		26	2		252	47	2		33	38	85	26	36											3			0.713783
TT1A	A	Jones, 1989 (Doctoral Thesis)	73.94	0.23	13.54	2.28	0.07	0.42	1.91	2.92	4.71	0		6	624	<3	1	15	15	2	26	186	132	24	<2	28	35	152	41.9	74	26.7	4.91	0.7	0.75	2.93	0.48	23.3	4.11	1.2	4.24	4.3	5.46	2.5	0.713811	4.081	0.512153	0.113
36A3	YTT	Chesner, 1988 (Doctoral Thesis)	73.57	0.17	14.64	2.06	0.07	0.38	1.43	3.02	4.63	0.02	579		671		8		20	2		182	95	18		27	42	111	37	64											4			0.713813
[4583]		Turner and Foden, 2001	73.34	0.26	13.65		0.07	0.47	1.83	3	4.84	0.03			675	4			15	5		190	117	28		35		159	53	90.9	35.6	5.95	0.72	0.88	3.18	0.51	26.8	3.87	1.23	4.61	5	5.96		0.71382		0.512113		18.899	15.738
22A2G	YTT	Chesner, 1988 (Doctoral Thesis)	77.26	0.05	13.38	0.87	0.05	0.15	0.65	2.7	4.88	0.01	390		179		113		28	4		266	24			33	50	68	19	33														0.71383
22A2	YTT	Chesner, 1988 (Doctoral Thesis)	74.96	0.17	14.22	1.9	0.07	0.36	1.23	2.77	4.3	0.02	514		399		13		27	2		193	66	13		28	42	102	29	51											4			0.713848
TT24	B	Jones, 1989 (Doctoral Thesis)	75.18	0.13	13.46	1.44	0.05	0.16	1.44	3.16	4.99	0		4	289	3	1	14	15	5	30	226	85	14	3	37	25	114																0.713874	7.701	0.512127	0.113
TT25	B	Jones, 1989 (Doctoral Thesis)	74.1	0.15	14.9	1.82	0.06	0.23	1.34	2.77	4.63	0		7	274	5	2	15	18	5	32	218	71	16	4	45	33	139	32.8	56.6	24.1	5.31	0.47	0.99	4.56	0.73	32.7	5.74	1.95	4.37	3.3	9.48	1.6	0.7139	8.893	0.51214	0.1354
100	YTT	Chesner, 1988 (Doctoral Thesis)	71.08	0.4	14.94	3.15	0.06	0.92	2.34	3.03	4	0.08	471		873	8	11		16	6		126	186	42		22	46	148	33	79											6			0.713906
[2608]	LAKE TOBA	Whitford, 1975	70.6								4.36											144	116																					0.71392
[4583]		Turner and Foden, 2001	74.64	0.14	13.55		0.07	0.19	1.43	3.13	5.17	0			318	5			16	3		234	84	17		38		114	34.2	62.7	24	4.51	0.49	0.85	3.76	0.58	28.505	4.825	1.68	3.84	3	8.12		0.713938		0.51213		18.972	15.828
TT12	B	Jones, 1989 (Doctoral Thesis)	74.64	0.14	13.55	1.66	0.07	0.19	1.43	3.13	5.17	0		7	318	5	1	16	16	3	31	234	84	17	2	38	33	114	34.2	62.7	24	4.51	0.49	0.85	3.76	0.58	30.9	5.67	1.68	3.84	2.8	8.12	1.4	0.713938	8.068	0.51213	0.1155
94A2	YTT	Chesner, 1988 (Doctoral Thesis)	75.31	0.18	13.19	1.76	0.07	0.31	1.39	3.09	4.68	0.02	579		354		17		21			227	82	7			41	97	30	49											3			0.71395
97A7	YTT	Chesner, 1988 (Doctoral Thesis)	78.05	0.14	11.9	1.57	0.06	0.27	1.01	2.35	4.64	0.01	475		345		16		32	1		222	73	7		33	37	125	22	50														0.714023
Middle Toba Tuff
8-G	MTT	Chesner, 1988 (Doctoral Thesis)	76.94	0.1	12.63	1.2	0.05	0.18	0.82	2.98	5.08	0.02	367		820		23		19	6		171	54			24	32	81	33	73														0.714747
99-G	MTT	Chesner, 1988 (Doctoral Thesis)	76.52	0.11	13.36	1.07	0.04	0.16	0.87	2.84	5.02	0.01	280		880		26		17	7			60			23	40	89	32	81														0.714799
44A	MTT	Chesner, 1988 (Doctoral Thesis)	72.53	0.3	15.01	2.33	0.1	0.46	1.9	2.92	4.34	0.11	811		1380		3		11	4		127	161	22		20	53	143	44	120														0.714816
8	MTT	Chesner, 1988 (Doctoral Thesis)	74.16	0.21	13.77	2.1	0.05	0.3	1.76	3.22	4.29	0.05	401		1147	10	12		14	6		128	139	21		22	43	133	45	101											6			0.71489
99	MTT	Chesner, 1988 (Doctoral Thesis)	74.28	0.26	14.11	1.89	0.04	0.41	1.72	2.86	4.41	0.02	335		1197		15		17	3		131	146	21		22	45	123	35	100											5			0.714923
7-G	MTT	Chesner, 1988 (Doctoral Thesis)	75.23	0.06	13.98	1.43	0.03	0.14	0.75	3.51	4.85	0.02	211		489		28		20	4			39			31	42	76	23	49														0.714936
7	MTT	Chesner, 1988 (Doctoral Thesis)	76.19	0.13	12.98	1.58	0.02	0.21	1.02	3.56	4.3	0.01	184		611		18		28	3		145	66	4		26	36	114	28	62														0.715149
66	MTT	Chesner, 1988 (Doctoral Thesis)	77.87	0.12	13.46	0.76	0.01	0.18	0.58	2.56	4.44	0.02	64		640		17		25	2		166	44			23	20	85	61	67											4			0.71523
41A	MTT	Chesner, 1988 (Doctoral Thesis)	75.42	0.14	13.35	2.17	0.05	0.22	0.93	3.19	4.5	0.03	362		659		11		19	5		141	57	4		23	46	89	27	63														0.715257
Oldest Toba Tuff
74A4	OTT	Chesner, 1988 (Doctoral Thesis)	67.23	0.5	16.1	3.93	0.07	0.88	3.44	3.83	3.89	0.13	532		1048	12	16		14			134	242	52		31	63	227	58	109														0.71335
32B	OTT	Chesner, 1988 (Doctoral Thesis)	73.03	0.26	13.75	2.59	0.06	0.57	2.03	3.45	4.19	0.07	453		609	2	9		19			176	125	25		30	52	129	35	66											6			0.713498
16	OTT	Chesner, 1988 (Doctoral Thesis)	73.4	0.3	15.34	1.76	0.03	0.47	1.49	3.01	4.17	0.03	214		634	3	14		21	1		184	111	30		27	39	139	36	62											6			0.713522
74	OTT	Chesner, 1988 (Doctoral Thesis)	69.94	0.38	14.8	3.51	0.07	0.79	2.81	3.5	4.08	0.12	518		736	13	12		17	2		150	180	41		30	55	177	38	80											7			0.713611
74-6	OTT	Chesner, 1988 (Doctoral Thesis)	71.99	0.23	14.44	2.58	0.06	0.56	1.91	3.44	4.71	0.08	430		580		2		19	3			121	22		31	43	99	16	58														0.713682
15A	OTT	Chesner, 1988 (Doctoral Thesis)	73.51	0.26	13.98	1.87	0.04	0.52	1.93	3.66	4.17	0.06	280		573		16		21	4		182	121	21		30	46	131	36	68											6			0.713695
16-G	OTT	Chesner, 1988 (Doctoral Thesis)	75.32	0.11	14.89	0.85	0.02	0.18	0.82	2.9	4.88	0.03	167		321		30		16	7			50	6		38	29	85	20	39														0.713732
85	OTT	Chesner, 1988 (Doctoral Thesis)	73.01	0.22	13.85	2.47	0.06	0.47	1.82	3.47	4.57	0.06	468		502		13		21	2		218	106	14		35	46	122	39	55											5			0.71378
15A-G	OTT	Chesner, 1988 (Doctoral Thesis)	76.43	0.08	13.27	0.61	0.02	0.17	1.04	3.56	4.79	0.03	174		278		55		23	7			47			34	31	75	26	37														0.71381
85G	OTT	Chesner, 1988 (Doctoral Thesis)	75.49	0.07	13.39	1.31	0.03	0.22	1.01	3.43	5.02	0.03	262		288		29		20	5			51			39	33	80	12	37														0.713829
27	OTT	Chesner, 1988 (Doctoral Thesis)	72.41	0.21	14.12	2.52	0.07	0.58	1.94	3.1	4.99	0.06	533		519		25		21	2		215	113	17		33	46	132	25	59											6			0.71435		0.5122
27-6	OTT	Chesner, 1988 (Doctoral Thesis)	75.5	0.1	13.1	1.46	0.06	0.31	1.21	2.71	5.51	0.04	478		328		24		24	5			62	3		36	39	85	20	40														0.714739
Haranggaol Dacitic Tuff
9	HDT	Chesner, 1988 (Doctoral Thesis)	63.84	0.67	16.29	6.06	0.11	1.61	5.44	2.79	3	0.17	848		553	16	24		10	6		114	214	125		32	65	167	33	64											19			0.713651
Krakatau
[16924]	SE SERTUNG ISLAND	Gardner et al., 2013	69.21	0.68	14.49		0.12	0.93	2.51	5.02	2.32	0.14			371	0		15	11	0	12.4505	67	187	41		54	66	290	27.6128	64.7366	36.1124	8.51975	1.92676	1.43626	6.05155	0.929272	8.48257	0.265428	1.12954	7.37786			22	0.704354		0.512804
[16924]	OLD CRATER RIM	Gardner et al., 2013	53.99	1.09	17.37		0.18	4.23	8.25	3.43	0.91	0.31			177	47		15	7	15	5.26468	25	371	225		28	76	122	14.4692	34.6452	20.7383	5.10078	1.48753	0.838453	3.13125	0.478586	2.98699	0.736681	2.03129	2.95069			79	0.704381		0.512793
[16924]	SE SERTUNG ISLAND	Gardner et al., 2013	65.65	0.65	13.97		0.12	0.92	2.52	5.08	2.25	0.14			381	0		14	12	0	11.8592	63	189	38		55	66	273	26.5325	61.8744	34.3662	8.10136	1.86562	1.3807	5.60668	0.870718	8.16299	1.96107	1.12681	7.0327			35	0.7044		0.512797
[16924]	WEST COAST CLIFF SERTUNG ISLAND, DEPOSIT FROM 1883 ERUPTION	Gardner et al., 2013	61.39	0.97	16.88		0.14	1.95	5.58	4.22	1.69	0.33			268	0		16	9	0	9.04414	48	298	123		41	68	209	21.8933	51.7478	29.7037	7.18686	1.80217	1.19361	4.49556	0.704013	6.3278	0.478676	1.26225	5.50239			34	0.704405		0.512791
[16924]	OLD CRATER RIM	Gardner et al., 2013	54.88	1.048	17.65		0.168	3.98	8.19	3.45	0.927	0.266			181.2	29.6		0	4	13.2	4.49152	22.8	383	197		32.8	72.3	123.2	15.0187	35.4235	21.5106	5.29437	1.52753	0.865098	3.05742	0.494036	3.03379	0.739086	1.05877	3.10537			0	0.704417		0.512779
[16924]	SHORELINE, FROM 1993 LAVA FLOW	Gardner et al., 2013	54.53	1.08	17.71		0.19	4.34	8.41	3.44	0.88	0.3			168	58		16	5	11	5.52921	25	374	227		26	82	118	14.1046	33.2062	20.1956	4.8799	1.48038	0.808738	2.95541	0.435625	3.08856	0.737654	1.07602	3.01641			51	0.704417		0.512827
[16924]	OLD CRATER RIM	Gardner et al., 2013	60.16	1.05	18.53		0.06	1.06	4.89	4.4	0.76	0.35			323	0		17	8	3	7.71044	15	438	154		43	46	192	19.0222	44.8482	26.4237	6.45994	1.99816	1.08041	4.11154	0.611678	4.39985	1.03443	1.12196	3.57841			34	0.704417
[16924]	OLD CRATER RIM	Gardner et al., 2013	53.14	1.08	17.54		0.18	4.2	8.28	3.42	0.88	0.32			178	273		16	4	620	5.63537	20	370	216		36	72	118	14.4143	33.892	20.6093	5.01975	1.49862	0.837751	3.04145	0.459718	3.0107	0.766618	0.299478	2.97282			28	0.704418		0.512779
[16924]	OLD CRATER RIM	Gardner et al., 2013	55.05	1.08	17.64		0.18	4	8.04	3.63	0.97	0.32			194	238		16	5	570	5.65817	26	367	213		33	76	129	14.7855	35.0387	21.3302	5.19573	1.49611	0.851412	3.11757	0.486223	3.27546	0.789405	0.247303	3.26006			26	0.704419		0.512801
[16924]	SE SERTUNG ISLAND	Gardner et al., 2013	69.04	0.69	14.67		0.12	0.96	2.63	5.03	2.29	0.15			374	0		13	13	0	13.0624	65	194	42		53	69	278	27.5752	64.2788	35.8373	8.45064	1.91102	1.39479	5.88423	0.904696	8.27367	1.99296	1.48312	7.03472			32	0.70442		0.512778
[16924]	OLD CRATER RIM	Gardner et al., 2013	55.16	1.09	17.67		0.18	4.15	8.2	3.59	0.93	0.31			195	53		15	5	2	5.50995	25	371	219		29	85	123	14.5273	34.3642	21.0035	5.11064	1.49265	0.845142	3.13662	0.477174	3.15322	0.762598	0.756073	3.39786			42	0.704423		0.512772
[16924]	OLD CRATER RIM	Gardner et al., 2013	54.76	1.059	17.67		0.167	4.13	8.44	3.43	0.885	0.269			168.9	27		0	3.4	12.2	4.76853	21.4	383.4	207.8		31.5	75	117.5	14.3132	34.1814	20.7685	5.06278	1.52644	0.834797	2.99875	0.465116	2.87544	0.682927	0.205421	3.00707			0	0.704429		0.512787
[16924]	OLD CRATER RIM	Gardner et al., 2013	65.43	0.756	16.31		0.084	1.25	4.45	4.62	1.944	0.185			311.1	0		62.4	6.3	0.3	3.72722	50.2	269.5	62.4		51.6	20.6	240.3	23.434	55.4711	31.4852	7.68093	1.79831	1.28457	5.00729	0.758173	6.92887	1.40243	0.381942	4.83119			0	0.704446		0.512737
[16924]	WEST COAST CLIFF PANJANG	Gardner et al., 2013	68.2	0.71	14.71		0.14	1.03	2.8	5.06	2.23	0.16			376	0		15	13	0	11.4186	63	206	33		51	69	279	26.2817	61.7735	34.5358	8.09425	1.89703	1.36937	5.65874	0.873046	8.09792	0.602032	1.10025	7.01529			19	0.704475		0.51278
[16924]	OLD CRATER RIM	Gardner et al., 2013	67.3	0.79	15.03		0.1	1.09	3.48	4.85	1.47	0.18			298	0		16	11	10	8.56886	41	271	33		50	46	239	22.3368	52.7855	30.4716	7.37561	1.92974	1.29248	5.25869	0.814918	6.33619	1.51625	1.00925	5.55074			22	0.704488		0.512812
[16924]	WEST COAST CLIFF SERTUNG ISLAND, DEPOSIT FROM 1883 ERUPTION	Gardner et al., 2013	68.65	0.61	14.53		0.11	0.92	2.12	4.71	2.77	0.11			424	0		17	15	0	11.6639	76	183	0		57	91	312	29.4759	68.1874	37.1176	8.62223	1.95562	1.43146	5.95629	0.937385	9.02814	2.23702	1.0709	8.08312			25	0.704508		0.512794
[16924]	OLD CRATER RIM	Gardner et al., 2013	53.2	1.08	17.6		0.18	4.25	8.43	3.45	0.9	0.3			173	266		17	6	616	5.21434	21	376	215		32	74	116	14.239	33.484	20.2539	4.87624	1.45621	0.824981	2.95482	0.464268	2.93457	0.720455	0.213531	3.12769			26	0.704515		0.512783
[16924]	OLD CRATER RIM	Gardner et al., 2013	67.79	0.8	15.33		0.1	1.15	3.5	4.89	1.56	0.18			335	0		14	9	0	8.65638	44	273	36		50	46	234	21.6942	51.4946	29.6227	7.24878	1.83024	1.2689	5.11928	0.791481	6.17375	1.48433	0.392494	5.50356			6	0.704535		0.512824
[16924]	WEST COAST CLIFF SERTUNG ISLAND	Gardner et al., 2013	59.91	0.955	15.33		0.137	1.96	4.85	5.26	1.577	0.279			243.7	0		0	5.5	0.7	8.80642	43.4	284.4	69.4		44.4	62.4	188.3	20.9344	49.225	29.0877	6.95191	1.83344	1.16934	4.49374	0.692199	5.43475	1.32322	0.330101	4.93515			0	0.704541		0.51281
[16924]	WEST COAST CLIFF SERTUNG ISLAND, DEPOSIT FROM 1883 ERUPTION	Gardner et al., 2013	70.34	0.6	14.07		0.11	0.54	1.85	4.37	3.45	0.11			424	0		15	14	0	12.0229	91	164	0		52	66	310	29.3423	68.2685	33.5795	8.67303	1.95535	1.44429	5.86655	0.911355	8.80319	2.17068	0.882738	7.62969			20	0.704651		0.512788
[16924]	OLD CRATER RIM	Gardner et al., 2013	48.07	0.98	21.96		0.088	2.12	9.16	3.24	0.457	0.201			134.7	13.2		169.7	5.7	28.4	3.46699	10.1	499.2	169.7		32.6	63.6	218.9	21.0886	44.8929	22.6872	5.16696	1.85092	0.910037	4.07474	0.62644	10.69	2.45671	0.506455	6.37015			0	0.704659		0.512669
[16924]	WEST COAST CLIFF PANJANG	Gardner et al., 2013	63.55	0.6	13.36		0.11	1.27	2.38	6.26	2.23	0.13			372	0		14	11	0	11.1387	60	189	30		50	64	272	24.8003	57.2357	31.7042	7.45385	1.71225	1.24531	5.24658	0.809984	7.57928	1.8033	0.684048	6.28664			22	0.70467		0.512793
[16924]	SE SERTUNG ISLAND	Gardner et al., 2013	68.99	0.701	14.62		0.121	0.74	2.69	5	2.266	0.113			348.7	0		0	7.8	0	12.2272	61.4	204.3	22.3		57.7	60.8	282.7	28.9844	67.2813	37.536	8.83308	2.05617	1.0893	4.06054	0.950395	7.82389	1.88998	0.433313	6.46103			0	0.704692		0.512654
[16924]	OLD CRATER RIM	Gardner et al., 2013	68.93	0.705	15.22		0.035	1.07	3.51	5.52	1.138	0.117			172.5	0		10.9	7	0	5.17219	43.3	289.5	10.9		59	14.2	262.8	26.8852	62.1696	34.6126	8.13802	1.65547	1.40338	5.52476	0.821191	6.39462	1.7816	0.394511	5.42834			0	0.704762		0.512801
[16924]	WEST COAST CLIFF SERTUNG ISLAND	Gardner et al., 2013	73.7	0.41	13.49		0.03	0.34	2.13	5.56	1.1	0.06			210	0		13	14	0	3.69272	27	178	30		37	13	322	24.2763	52.7035	26.0601	5.95645	1.68759	0.962618	4.31644	0.688736	9.34888	2.16399	1.13959	4.91898			19	0.704806		0.512798
[16924]	OLD CRATER RIM	Gardner et al., 2013	65.33	0.88	15.07		0.25	1.62	4.48	4.09	2.39	0.26			370	0		17	9	0	26.6941	52	282	58		46	151	186	22.7312	53.9051	31.782	8.00067	2.06643	1.34928	5.1052	0.78248	5.35726	1.286	1.06879	5.04568			29	0.705276		0.5128
[16924]	WEST COAST CLIFF SERTUNG ISLAND, DEPOSIT FROM 1883 ERUPTION	Gardner et al., 2013	67.88	0.59	12.63		0.08	1.73	1.27	3.44	2.35	0.1			302	19		15	10	0	10.7748	64	135	47		38	65	182	19.8393	44.9633	23.2515	5.56882	1.42274	0.949447	4.13216	0.649762	6.17535	1.51486	0.356128	4.47412			9	0.707133		0.512769
[16924]	OLD CRATER RIM	Gardner et al., 2013	66.65	0.99	18.69		0.1	1.56	1.24	1.78	1.6	0.08			177	55		17	16	0	22.7668	68	110	122		28	87	258	29.3538	62.8419	27.3667	5.59217	1.289	0.82126	3.01035	0.458596	12.4948	2.87685	1.4239	4.40011			30	0.707787		0.51251
[16924]	OLD CRATER RIM	Gardner et al., 2013	63.33	1.01	20.6		0.05	1.64	0.8	1.86	2.34	0.11			289	67		19	17	52	1.2187	84	81	138		26	0	220	39.5636	87.5123	38.4058	7.59293	0.856629	1.03831	3.25733	0.480528	17.3924	2.30138	1.01374	2.8159			43	0.70872		0.512425
Sibayak
TT50	Sibayak	Jones, 1989 (Doctoral Thesis)	61.3689	0.651368	17.0057	6.48362	0.130274	2.77583	5.97254	3.02636	2.41507	0.170358			579	21	22	16	9.6	9	16	87.2	423.9	113		21.7	51	122
TT51A	Sibayak	Jones, 1989 (Doctoral Thesis)	60.6058	0.665343	17.3287	6.95134	0.129096	2.92949	6.01787	2.87984	2.32373	0.168818			570	18	32	17	9.1	9	13	79.6	436	127		24.6	56	116
TT53A	Sibayak	Jones, 1989 (Doctoral Thesis)	61.4793	0.63968	16.8516	6.41679	0.13993	2.78861	6.08696	2.9985	2.42879	0.169915			568	41	16	17	9	10	18	87.8	430.4	116		21.9	50	126																0.708719	0.591	0.512287
TT57	Sibayak	Jones, 1989 (Doctoral Thesis)	61.8838	0.621242	16.9439	6.18236	0.130261	2.57515	5.97194	3.05611	2.46493	0.170341			590	16	16	15	9.6	7	16	89	432.5	105		21.8	50	118
TT58	Sibayak	Jones, 1989 (Doctoral Thesis)	61.6019	0.635993	16.8737	6.45931	0.129186	2.65328	6.032	3.02097	2.41479	0.178873			581	22	16	16	9.7	8	18	87.3	429.2	124		22.1	52	126
TT59	Sibayak	Jones, 1989 (Doctoral Thesis)	61.56	0.650846	16.8018	6.51847	0.140182	2.73355	6.01782	2.97387	2.42315	0.180234			579	17	14	16	9.8	7	17	87.3	425.6	113		22.7	51	127
TT60	Sibayak	Jones, 1989 (Doctoral Thesis)	59.4741	0.719928	17.0783	7.16928	0.139986	3.30967	6.81932	2.90971	2.18978	0.189981			529	30	17	17	8.4	12	15	76.2	449.1	142		23.1	57	130																0.708507	0.491	0.512279
TT61	Sibayak	Jones, 1989 (Doctoral Thesis)	62.8551	0.582465	16.728	5.95749	0.122624	2.42183	5.61006	2.86123	2.73861	0.122624			571	10	12	17	9	3	21	94	404	88		24	43	125
TT62	Sibayak	Jones, 1989 (Doctoral Thesis)	63.8588	0.573183	16.6018	5.60901	0.122825	2.16991	5.29171	2.76356	2.88639	0.122825			614	10	11	16	9	4	19	119	391	86		22	46	127																0.708702	0.881	0.512281
Toba's Post-Caldera Domes
TT81	Sososaba	Jones, 1989 (Doctoral Thesis)	60.1098	0.738523	16.5469	7.14571	0.139721	3.48303	6.44711	2.61477	2.64471	0.129741			434	50	41	17	10.6	18	16	118.8	225.2	154		35.1	65	187	30.6	62.1	29.6	5.93	1.21	0.96	3.3	0.52	18	2.65	0.73	4.95	21.7	3.88	18.8	0.710697	1.528	0.512257
TT40	Sipisupisu	Jones, 1989 (Doctoral Thesis)	52.8883	1.13932	18.5289	10.3638	0.169898	4.39736	8.45493	2.47851	1.30921	0.269838			388	30	11	20	12.6	6	13	40.4	471.1	183		30.5	93	168	33.1	68.4	33.8	6.63	1.64	0.98	2.54	0.4	9.5	1.02	0.59	4.39	23	0.97	18.6	0.712589	0.248	0.512145
TT41	Sipisupisu	Jones, 1989 (Doctoral Thesis)	52.9388	1.14759	18.4912	10.3283	0.169644	4.3808	8.50215	2.43489	1.33719	0.269434			393	26	13	21	11.5	6	12	41.7	476.6	172		30.7	90	169	30.5	63.5	33.2	6.41	1.67	0.9	2.6	0.42	7.98	0.95	0.59	4.34	22.9	0.92	18.3	0.712605	0.253	0.512132
38-6	Dome Glass	Chesner, 1988 (Doctoral Thesis)	75.07	0.21	13.14	1.98	0.05	0.32	1.8	3.51	3.81	0.11	400		1012		13		19	3		157	130	16		24	45	184	64	101														0.712747
38A	Dome Lava	Chesner, 1988 (Doctoral Thesis)	67.48	0.58	15.45	4.65	0.1	0.96	4.11	3.5	2.99	0.17	776		806	10	6		14	2		107	247	88		28	65	237	53	86											12			0.71281
88A	Dome Lava	Chesner, 1988 (Doctoral Thesis)	68.79	0.76	18.81	3.98	0.07	0.56	1.86	2.22	2.92	0.05	549		847		7		21	6		108	127	78		26	56	256	44	89											10			0.712912
TT79	Pardepur	Jones, 1989 (Doctoral Thesis)	67.5648	0.520514	15.5236	4.61319	0.0918555	1.33701	3.8069	3.4701	2.94958	0.122474			771	14	6	17	13.4	7	17	116.6	228.9	50		29.3	52	221	46	84.2	34.3	5.86	1.24	0.86	2.99	0.45	16.6	2.6	0.91	6.22	10.3	3.35	7	0.713283	1.475	0.512143
TT80	Pardepur	Jones, 1989 (Doctoral Thesis)	67.5847	0.509996	15.6059	4.62056	0.0917993	1.29539	3.76377	3.44757	2.96818	0.112199			792	17	5	17	13.5	6	19	119	226.4	48		28.8	55	213																0.713415	1.522	0.51208
TT45	Sipisupisu	Jones, 1989 (Doctoral Thesis)	59.1055	0.840504	16.5799	7.53452	0.130078	3.85231	6.95417	2.54152	2.28137	0.180108			534	60	12	19	12.9	9	18	84.1	393.4	138		24.7	73	182																0.713494	0.619	0.512047
TT46	Sipisupisu	Jones, 1989 (Doctoral Thesis)	58.4777	0.860728	16.6753	7.74655	0.134813	3.90957	6.9999	2.66515	2.34367	0.186664			537	66	10	19	12.3	12	17	86.1	407.2	143		24.5	73	196																0.713564	0.612	0.512056
3	Dome Lava	Chesner, 1988 (Doctoral Thesis)	72.14	0.33	13.9	2.97	0.08	0.78	2.27	3.3	4.15	0.08	654		765	8	11		18			169	157	35		30	55	147	41	70											6			0.713667
14	Dome Lava	Chesner, 1988 (Doctoral Thesis)	62.83	0.76	17.05	5.92	0.11	1.58	5.98	3.05	2.54	0.18	881		709	15			9	3		85	328	120		26	72	182	42	74											16			0.713836
TT47	Sipisupisu	Jones, 1989 (Doctoral Thesis)	61.259	0.790633	16.5332	6.81545	0.120096	3.06245	6.0048	2.89231	2.36189	0.160128			577	33	8	18	12.6	7	15	87.5	323.5	119		26.4	70	174	37.3	68.7	28.8	5.26	1.27	0.79	2.46	0.39	14.3	1.74	0.78	4.58	16.5	2.46	13.2	0.713845	0.783	0.512124
TT48	Sipisupisu	Jones, 1989 (Doctoral Thesis)	61.8131	0.757954	16.675	6.58223	0.109704	2.95203	5.77441	2.86227	2.32373	0.149596			602	34	8	18	11.9	8	19	87.3	321.9	113		25.5	70	174																0.713885	0.785
TT34B	Sipisupisu	Jones, 1989 (Doctoral Thesis)	70.0513	0.392473	15.0045	3.54232	0.0805072	1.08685	3.0794	3.34105	3.32092	0.100634			819	40	5	15	13.2	8	21	129.2	220.9	36		23.3	49	164	47.4	84.9	30.5	5.03	1.05	0.67	2.45	0.38	21.2	2.64	0.98	5.04	7.4	3.75	5.1	0.714014	1.694	0.512141
TP1	Pusuk Buhit	Jones, 1989 (Doctoral Thesis)	68.745	0.462591	15.3057	4.00241	0.0804505	1.18665	3.46943	3.45937	3.1778	0.110619			750	11	6	16	13.2	8	20	131.8	213.4	40		29.9	48	222	43.7	80.2	33.4	5.6	1.17	0.84	3	0.47	17.8	2.57	0.96	5.72	9.3	3.63	5.8	0.715037	1.789	0.512095
[truncated: 1 more columns]

## Sheet: Sheet2
References
[10396]	[10396] HANDLEY H. K., MACPHERSON C. G., DAVIDSON J. P., BERLO K., LOWRY D. ; CONSTRAINING FLUID AND SEDIMENT CONTRIBUTIONS TO SUBDUCTION-RELATED MAGMATISM IN INDONESIA: IJEN VOLCANIC COMPLEX ; J. PETROL. 48 [2007] 1155-1137
[10396][18645]	[10396] HANDLEY H. K., MACPHERSON C. G., DAVIDSON J. P., BERLO K., LOWRY D. ; CONSTRAINING FLUID AND SEDIMENT CONTRIBUTIONS TO SUBDUCTION-RELATED MAGMATISM IN INDONESIA: IJEN VOLCANIC COMPLEX ; J. PETROL. 48 [2007] 1155-1183; [18645] HANDLEY H. K., BLICHERT-TOFT J., GERTISSER R., MACPHERSON C. G., TURNER SIMON P., ZAENNUDIN A., ABDURRACHMAN M. ; INSIGHTS FROM PB AND O ISOTOPES INTO ALONG-ARC VARI…
[11042]	[11042] STEPHENSON D., MARSHALL T. R. ; THE PETROLOGY AND MINERALOGY OF MT. POPA VOLCANO AND THE NATURE OF THE LATE-CENOZOIC BURMA VOLCANIC ARC ; J. GEOL. SOC. LONDON 141 [1984] 747-746
[13319]	[13319] CHANDRASEKHARAM D., SANTO A. P., CAPACCIONI B., VASELLI O., ALAM M. A., MANETTI P., TASSI F. ; VOLCANOLOGICAL AND PETROLOGICAL EVOLUTION OF BARREN ISLAND (ANDAMAN SEA, INDIAN OCEAN) ; J. ASIAN EARTH SCI. 35 [2009] 469-462
[13319][13449]	[13319] CHANDRASEKHARAM D., SANTO A. P., CAPACCIONI B., VASELLI O., ALAM M. A., MANETTI P., TASSI F. ; VOLCANOLOGICAL AND PETROLOGICAL EVOLUTION OF BARREN ISLAND (ANDAMAN SEA, INDIAN OCEAN) ; J. ASIAN EARTH SCI. 35 [2009] 469-487; [13449] ALAM M. A., CHANDRASEKHARAM D., VASELLI O., CAPACCIONI B., MANETTI P., SANTO P. B. ; PETROLOGY OF THE PREHISTORIC LAVAS AND DYKE OF THE BARREN ISLAND, ANDAMAN S…
[16924]	[16924] GARDNER M. F., TROLL V. R., GAMBLE J. A., GERTISSER R., HART G. L., ELLAM R. M., HARRIS C., WOLFF J. A. ; CRUSTAL DIFFERENTIATION PROCESSES AT KRAKATAU VOLCANO, INDONESIA ; J. PETROL. 54 [2013] 149-147
[4583]	[4583] TURNER SIMON P., FODEN J. D. ; U, TH AND RA DISEQUILIBRIA, SR, ND AND PB ISOTOPE AND TRACE ELEMENT VARIATIONS IN SUNDA ARC LAVAS: PREDOMINANCE OF A SUBDUCTED SEDIMENT COMPONENT ; CONTRIB. MINERAL. PETROL. 142 [2001] 43-45
[8822]	[8822] DEBAILLE V., DOUCELANCE R., WEIS D., SCHIANO P. ; MULTI-STAGE MIXING IN SUBDUCTION ZONES: APPLICATION TO MERAPI VOLCANO (JAVA ISLAND, SUNDA ARC) ; GEOCHIM. COSMOCHIM. ACTA 70 [2006] 723-717
[6098][7092]	[6098] TURNER SIMON P., FODEN J. D., GEORGE R. M. M., EVANS P. J., VARNE R., ELBURG M. A., JENNER G. A. ; RATES AND PROCESSES OF POTASSIC MAGMA EVOLUTION BENEATH SANGEANG API VOLCANO, EAST SUNDA ARC, INDONESIA ; J. PETROL. 44 [2003] 491-515; [7092] TURNER SIMON P., BLACK S., BERLO K. ; 210PB-226RA AND 228RA-232TH SYSTEMATICS IN YOUNG ARC LAVAS: IMPLICATIONS FOR MAGMA DEGASSING AND ASCENT RATES ; …
[6098][3734][3500]	[6098] TURNER SIMON P., FODEN J. D., GEORGE R. M. M., EVANS P. J., VARNE R., ELBURG M. A., JENNER G. A. ; RATES AND PROCESSES OF POTASSIC MAGMA EVOLUTION BENEATH SANGEANG API VOLCANO, EAST SUNDA ARC, INDONESIA ; J. PETROL. 44 [2003] 491-515; [3734] FODEN J. D., VARNE R. ; THE PETROLOGY AND TECTONIC SETTING OF QUATERNARY-RECENT VOLCANIC CENTRES OF LOMBOK AND SUMBAWA, SUNDA ARC ; CHEM. GEOL. 30 [19…
[6098]	[6098] TURNER SIMON P., FODEN J. D., GEORGE R. M. M., EVANS P. J., VARNE R., ELBURG M. A., JENNER G. A. ; RATES AND PROCESSES OF POTASSIC MAGMA EVOLUTION BENEATH SANGEANG API VOLCANO, EAST SUNDA ARC, INDONESIA ; J. PETROL. 44 [2003] 491-515
[6097][18645][15430]	[6097] GERTISSER R., KELLER J. ; TRACE ELEMENT AND SR, ND, PB AND O ISOTOPE VARIATIONS IN MEDIUM-K AND HIGH-K VOLCANIC ROCKS FROM MERAPI VOLCANO, CENTRAL JAVA, INDONESIA: EVIDENCE FOR THE INVOLVEMENT OF SUBDUCTED SEDIMENTS IN SUNDA ARC MAGMA GENESIS ; J. PETROL. 44 [2003] 457-489; [15430] HANDLEY H. K., TURNER SIMON P., MACPHERSON C. G., GERTISSER R., DAVIDSON J. P. ; HF-ND ISOTOPE AND TRACE ELEM…
[6097][15430]	[6097] GERTISSER R., KELLER J. ; TRACE ELEMENT AND SR, ND, PB AND O ISOTOPE VARIATIONS IN MEDIUM-K AND HIGH-K VOLCANIC ROCKS FROM MERAPI VOLCANO, CENTRAL JAVA, INDONESIA: EVIDENCE FOR THE INVOLVEMENT OF SUBDUCTED SEDIMENTS IN SUNDA ARC MAGMA GENESIS ; J. PETROL. 44 [2003] 457-489; [15430] HANDLEY H. K., TURNER SIMON P., MACPHERSON C. G., GERTISSER R., DAVIDSON J. P. ; HF-ND ISOTOPE AND TRACE ELEM…
[6097]	[6097] GERTISSER R., KELLER J. ; TRACE ELEMENT AND SR, ND, PB AND O ISOTOPE VARIATIONS IN MEDIUM-K AND HIGH-K VOLCANIC ROCKS FROM MERAPI VOLCANO, CENTRAL JAVA, INDONESIA: EVIDENCE FOR THE INVOLVEMENT OF SUBDUCTED SEDIMENTS IN SUNDA ARC MAGMA GENESIS ; J. PETROL. 44 [2003] 457-489
[5646][3092]	[5646] REUBI O., NICHOLLS I. A., KAMENETSKY V. S. ; EARLY MIXING AND MINGLING IN THE EVOLUTION OF BASALTIC MAGMAS: EVIDENCE FROM PHENOCRYST ASSEMBLAGES, SLAMET VOLCANO, JAVA, INDONESIA ; J. VOLCANOL. GEOTHERM. RES. 119 [2002] 255-274; [3092] VUKADINOVIC D., NICHOLLS I. A. ; THE PETROGENESIS OF ISLAND ARC BASALTS FROM GUNUNG SLAMET VOLCANO, INDONESIA: TRACE ELEMENT AND SR87/SR86 CONSTRAINTS ; GEOC…
[4927]	[4927] VUKADINOVIC D., SUTAMIDJAJA I. ; GEOLOGY, MINERALOGY AND MAGMA EVOLUTION OF GUNUNG SLAMET VOLCANO, JAVA, INDONESIA ; J. SOUTHEAST ASIAN EARTH SCIENCES 11 [1995] 135-152
[4647][2608]	[4647] NICHOLLS I. A., WHITFORD D. J. ; POTASSIUM-RICH VOLCANIC ROCKS OF THE MURIAH COMPLEX, JAVA, INDONESIA: PRODUCTS OF MULTIPLE MAGMA SOURCES? ; J. VOLCANOL. GEOTHERM. RES. 18 [1983] 337-357; [2608] WHITFORD D. J. ; STRONTIUM ISOTOPE STUDIES OF THE VOLCANIC ROCKS OF THE SUNDA ARC, INDONESIA, AND THEIR PETROGENETIC IMPLICATIONS ; GEOCHIM. COSMOCHIM. ACTA 39 [1975] 1287-1302
[4647][2713]	[4647] NICHOLLS I. A., WHITFORD D. J. ; POTASSIUM-RICH VOLCANIC ROCKS OF THE MURIAH COMPLEX, JAVA, INDONESIA: PRODUCTS OF MULTIPLE MAGMA SOURCES? ; J. VOLCANOL. GEOTHERM. RES. 18 [1983] 337-358; [2713] WHITFORD D. J., WHITE W. M., JEZEK P. A. ; NEODYMIUM ISOTOPIC COMPOSITION OF QUATERNARY ISLAND ARC LAVAS FROM INDONESIA ; GEOCHIM. COSMOCHIM. ACTA 45 [1981] 989-995
[4647][4590]	[4647] NICHOLLS I. A., WHITFORD D. J. ; POTASSIUM-RICH VOLCANIC ROCKS OF THE MURIAH COMPLEX, JAVA, INDONESIA: PRODUCTS OF MULTIPLE MAGMA SOURCES? ; J. VOLCANOL. GEOTHERM. RES. 18 [1983] 337-359; [4590] WOODHEAD J. D., HERGT J. M., DAVIDSON J. P., EGGINS S. M. ; HAFNIUM ISOTOPE EVIDENCE FOR ^CONSERVATIVE^ ELEMENT MOBILITY DURING SUBDUCTION ZONE PROCESSES ; EARTH PLANET. SCI. LETT. 192 [2001] 331-3…
[4590]	[4590] WOODHEAD J. D., HERGT J. M., DAVIDSON J. P., EGGINS S. M. ; HAFNIUM ISOTOPE EVIDENCE FOR ^CONSERVATIVE^ ELEMENT MOBILITY DURING SUBDUCTION ZONE PROCESSES ; EARTH PLANET. SCI. LETT. 192 [2001] 331-338
[4588]	[4588] CARN S. A., PYLE D. M. ; PETROLOGY AND GEOCHEMISTRY OF THE LAMONGAN VOLCANIC FIELD, EAST JAVA, INDONESIA: PRIMITIVE SUNDA ARC MAGMAS IN AN EXTENSIONAL TECTONIC SETTING? ; J. PETROL. 42 [2001] 1643-1584
[14434]	[14434] FIORENTINI M. L., GARWIN S. L. ; EVIDENCE OF A MANTLE CONTRIBUTION IN THE GENESIS OF MAGMATIC ROCKS FROM THE NEOGENE BATU HIJAU DISTRICT IN THE SUNDA ARC, SOUTH WESTERN SUMBAWA, INDONESIA ; CONTRIB. MINERAL. PETROL. 159 [2010] 819-834
[14435][15430]	[14435] HANDLEY H. K., MACPHERSON C. G., DAVIDSON J. P. ; GEOCHEMICAL AND SR-O ISOTOPIC CONSTRAINTS ON MAGMATIC DIFFERENTIATION AT GEDE VOLCANIC COMPLEX, WEST JAVA, INDONESIA ; CONTRIB. MINERAL. PETROL. 159 [2010] 885-908; [15430] HANDLEY H. K., TURNER SIMON P., MACPHERSON C. G., GERTISSER R., DAVIDSON J. P. ; HF-ND ISOTOPE AND TRACE ELEMENT CONSTRAINTS ON SUBDUCTION INPUTS AT ISLAND ARCS: LIMITA…
[14435][15430][18645]	[14435] HANDLEY H. K., MACPHERSON C. G., DAVIDSON J. P. ; GEOCHEMICAL AND SR-O ISOTOPIC CONSTRAINTS ON MAGMATIC DIFFERENTIATION AT GEDE VOLCANIC COMPLEX, WEST JAVA, INDONESIA ; CONTRIB. MINERAL. PETROL. 159 [2010] 885-908; [15430] HANDLEY H. K., TURNER SIMON P., MACPHERSON C. G., GERTISSER R., DAVIDSON J. P. ; HF-ND ISOTOPE AND TRACE ELEMENT CONSTRAINTS ON SUBDUCTION INPUTS AT ISLAND ARCS: LIMITA…
[14827]	[14827] AWASTHI N., RAY J. S., LASKAR A. H., KUMAR A., SUDHAKAR M., BHUTANI R., SHETH H. C., YADAVA M. G. ; MAJOR ASH ERUPTIONS OF BARREN ISLAND VOLCANO (ANDAMAN SEA) DURING THE PAST 72 KYR: CLUES FROM A SEDIMENT CORE RECORD ; BULL. VOLCANOL. 72 [2010] 1131-1136
[15296]	[15296] SENDJAJA Y. A., KIMURA J.-I., SUNARDI E. ; ACROSS-ARC GEOCHEMICAL VARIATION OF QUATERNARY LAVAS IN WEST JAVA, INDONESIA: MASS-BALANCE ELUCIDATION USING ARC BASALT SIMULATOR MODEL ; THE ISLAND ARC 18 [2009] 201-126
[15430]	[15430] HANDLEY H. K., TURNER SIMON P., MACPHERSON C. G., GERTISSER R., DAVIDSON J. P. ; HF-ND ISOTOPE AND TRACE ELEMENT CONSTRAINTS ON SUBDUCTION INPUTS AT ISLAND ARCS: LIMITATIONS OF HF ANOMALIES AS SEDIMENT INPUT INDICATORS ; EARTH PLANET. SCI. LETT. 304 [2011] 212-223
[15430][18645]	[15430] HANDLEY H. K., TURNER SIMON P., MACPHERSON C. G., GERTISSER R., DAVIDSON J. P. ; HF-ND ISOTOPE AND TRACE ELEMENT CONSTRAINTS ON SUBDUCTION INPUTS AT ISLAND ARCS: LIMITATIONS OF HF ANOMALIES AS SEDIMENT INPUT INDICATORS ; EARTH PLANET. SCI. LETT. 304 [2011] 212-223; [18645] HANDLEY H. K., BLICHERT-TOFT J., GERTISSER R., MACPHERSON C. G., TURNER SIMON P., ZAENNUDIN A., ABDURRACHMAN M. ; INS…
[15465]	[15465] ELY K. S., SANDIFORD M., HAWKE M. L., PHILLIPS D., QUIGLEY M., DOS REIS J. E. ; EVOLUTION OF ATAòRO ISLAND: TEMPORAL CONSTRAINTS ON SUBDUCTION PROCESSES BENEATH THE WETAR ZONE, BANDA ARCÊÊ ; J. ASIAN EARTH SCI. 41 [2011] 477-481
[2479]	[2479] GILL J. B., WILLIAMS ROSS W. ; TH ISOTOPE AND U-SERIES STUDIES OF SUBDUCTION RELATED VOLCANIC ROCKS ; GEOCHIM. COSMOCHIM. ACTA 54 [1990] 1427-1442
[2608]	[2608] WHITFORD D. J. ; STRONTIUM ISOTOPE STUDIES OF THE VOLCANIC ROCKS OF THE SUNDA ARC, INDONESIA, AND THEIR PETROGENETIC IMPLICATIONS ; GEOCHIM. COSMOCHIM. ACTA 39 [1975] 1287-1302
[2608][2545]	[2608] WHITFORD D. J. ; STRONTIUM ISOTOPE STUDIES OF THE VOLCANIC ROCKS OF THE SUNDA ARC, INDONESIA, AND THEIR PETROGENETIC IMPLICATIONS ; GEOCHIM. COSMOCHIM. ACTA 39 [1975] 1287-1369; [2545] WHITE W. M., PATCHETT P. J. ; HF-ND-SR ISOTOPES AND INCOMPATIBLE ELEMENT ABUNDANCES IN ISLAND ARCS: IMPLICATIONS FOR MAGMA GENESIS AND CRUST-MANTLE EVOLUTION ; EARTH PLANET. SCI. LETT. 67 [1984] 167-185
[2608][2545][2713]	[2608] WHITFORD D. J. ; STRONTIUM ISOTOPE STUDIES OF THE VOLCANIC ROCKS OF THE SUNDA ARC, INDONESIA, AND THEIR PETROGENETIC IMPLICATIONS ; GEOCHIM. COSMOCHIM. ACTA 39 [1975] 1287-1369; [2545] WHITE W. M., PATCHETT P. J. ; HF-ND-SR ISOTOPES AND INCOMPATIBLE ELEMENT ABUNDANCES IN ISLAND ARCS: IMPLICATIONS FOR MAGMA GENESIS AND CRUST-MANTLE EVOLUTION ; EARTH PLANET. SCI. LETT. 67 [1984] 167-185; [27…
[2608][4590]	[2608] WHITFORD D. J. ; STRONTIUM ISOTOPE STUDIES OF THE VOLCANIC ROCKS OF THE SUNDA ARC, INDONESIA, AND THEIR PETROGENETIC IMPLICATIONS ; GEOCHIM. COSMOCHIM. ACTA 39 [1975] 1287-1374; [4590] WOODHEAD J. D., HERGT J. M., DAVIDSON J. P., EGGINS S. M. ; HAFNIUM ISOTOPE EVIDENCE FOR ^CONSERVATIVE^ ELEMENT MOBILITY DURING SUBDUCTION ZONE PROCESSES ; EARTH PLANET. SCI. LETT. 192 [2001] 331-346
[2608][4927][3092]	[2608] WHITFORD D. J. ; STRONTIUM ISOTOPE STUDIES OF THE VOLCANIC ROCKS OF THE SUNDA ARC, INDONESIA, AND THEIR PETROGENETIC IMPLICATIONS ; GEOCHIM. COSMOCHIM. ACTA 39 [1975] 1287-1376; [4927] VUKADINOVIC D., SUTAMIDJAJA I. ; GEOLOGY, MINERALOGY AND MAGMA EVOLUTION OF GUNUNG SLAMET VOLCANO, JAVA, INDONESIA ; J. SOUTHEAST ASIAN EARTH SCIENCES 11 [1995] 135-164; [3092] VUKADINOVIC D., NICHOLLS I. A.…
[2609]	[2609] WHITFORD D. J., COMPSTON W., NICHOLLS I. A., ABBOTT M. J. ; GEOCHEMISTRY OF LATE CENOZOIC LAVAS FROM EASTERN INDONESIA - ROLE OF SUBDUCTED SEDIMENTS IN PETROGENESIS ; GEOLOGY 5 [1977] 571-575
[2800]	[2800] EDWARDS C. M. H., MENZIES M. A., THIRLWALL M. F., MORRIS J. D., LEEMAN W. P., HARMON R. S. ; THE TRANSITION TO POTASSIC ALKALINE VOLCANISM IN ISLAND ARCS: THE RINGGIT-BESER COMPLEX, EAST JAVA, INDONESIA ; J. PETROL. 35 [1994] 1557-1595
[2800][4938]	[2800] EDWARDS C. M. H., MENZIES M. A., THIRLWALL M. F., MORRIS J. D., LEEMAN W. P., HARMON R. S. ; THE TRANSITION TO POTASSIC ALKALINE VOLCANISM IN ISLAND ARCS: THE RINGGIT-BESER COMPLEX, EAST JAVA, INDONESIA ; J. PETROL. 35 [1994] 1557-1648; [4938] TOMASCAK P. B., WIDOM E., BENTON L. D., GOLDSTEIN S. L., RYAN J. G. ; THE CONTROL OF LITHIUM BUDGETS IN ISLAND ARCS ; EARTH PLANET. SCI. LETT. 196 […
[3058]	[3058] HOOGEWERFF J., VAN BERGEN M. J., VROON P. Z., HERTOGEN J., WORDEL R., SNEYERS A., NASUTION A., VAREKAMP J. C., MOENS H. L. E., MOUCHEL D. ; U SERIES, SR-ND-PB ISOTOPE AND TRACE ELEMENT SYSTEMATICS ACROSS AN ACTIVE ISLAND ARC-CONTINENT COLLISION ZONE: IMPLICATIONS FOR ELEMENT TRANSFER AT THE SLAB-WEDGE INTERFACE ; GEOCHIM. COSMOCHIM. ACTA 61 [1997] 1057-1072
[4583]	[4583] TURNER SIMON P., FODEN J. D. ; U, TH AND RA DISEQUILIBRIA, SR, ND AND PB ISOTOPE AND TRACE ELEMENT VARIATIONS IN SUNDA ARC LAVAS: PREDOMINANCE OF A SUBDUCTED SEDIMENT COMPONENT ; CONTRIB. MINERAL. PETROL. 142 [2001] 43-46
[3113]	[3113] STOLZ A. J., VARNE R., DAVIES G. R., WHELLER G. E., FODEN J. D. ; MAGMA SOURCE COMPONENTS IN AN ARC-CONTINENT COLLISION ZONE: THE FLORES-LEMBATA SECTOR, SUNDA ARC, INDONESIA ; CONTRIB. MINERAL. PETROL. 105 [1990] 585-577
[3058][13600]	[3058] HOOGEWERFF J., VAN BERGEN M. J., VROON P. Z., HERTOGEN J., WORDEL R., SNEYERS A., NASUTION A., VAREKAMP J. C., MOENS H. L. E., MOUCHEL D. ; U SERIES, SR-ND-PB ISOTOPE AND TRACE ELEMENT SYSTEMATICS ACROSS AN ACTIVE ISLAND ARC-CONTINENT COLLISION ZONE: IMPLICATIONS FOR ELEMENT TRANSFER AT THE SLAB-WEDGE INTERFACE ; GEOCHIM. COSMOCHIM. ACTA 61 [1997] 1057-1072; [13600] DE HOOG J. C. M., TAYLO…
[3058][13600][3085]	[3058] HOOGEWERFF J., VAN BERGEN M. J., VROON P. Z., HERTOGEN J., WORDEL R., SNEYERS A., NASUTION A., VAREKAMP J. C., MOENS H. L. E., MOUCHEL D. ; U SERIES, SR-ND-PB ISOTOPE AND TRACE ELEMENT SYSTEMATICS ACROSS AN ACTIVE ISLAND ARC-CONTINENT COLLISION ZONE: IMPLICATIONS FOR ELEMENT TRANSFER AT THE SLAB-WEDGE INTERFACE ; GEOCHIM. COSMOCHIM. ACTA 61 [1997] 1057-1072; [3085] HILTON D. R., HOOGEWERFF…
[3058][3085]	[3058] HOOGEWERFF J., VAN BERGEN M. J., VROON P. Z., HERTOGEN J., WORDEL R., SNEYERS A., NASUTION A., VAREKAMP J. C., MOENS H. L. E., MOUCHEL D. ; U SERIES, SR-ND-PB ISOTOPE AND TRACE ELEMENT SYSTEMATICS ACROSS AN ACTIVE ISLAND ARC-CONTINENT COLLISION ZONE: IMPLICATIONS FOR ELEMENT TRANSFER AT THE SLAB-WEDGE INTERFACE ; GEOCHIM. COSMOCHIM. ACTA 61 [1997] 1057-1072; [3085] HILTON D. R., HOOGEWERFF…
[3058][3145]	[3058] HOOGEWERFF J., VAN BERGEN M. J., VROON P. Z., HERTOGEN J., WORDEL R., SNEYERS A., NASUTION A., VAREKAMP J. C., MOENS H. L. E., MOUCHEL D. ; U SERIES, SR-ND-PB ISOTOPE AND TRACE ELEMENT SYSTEMATICS ACROSS AN ACTIVE ISLAND ARC-CONTINENT COLLISION ZONE: IMPLICATIONS FOR ELEMENT TRANSFER AT THE SLAB-WEDGE INTERFACE ; GEOCHIM. COSMOCHIM. ACTA 61 [1997] 1057-1072; [3145] VAREKAMP J. C., VAN BERG…
[3059][3436][3113]	[3059] STOLZ A. J., JOCHUM K. P., SPETTEL B., HOFMANN A. W. ; FLUID- AND MELT-RELATED ENRICHMENT IN THE SUBARC MANTLE: EVIDENCE FROM NB/TA VARIATIONS IN ISLAND ARC BASALTS ; GEOLOGY 24 [1989] 587-589; [3436] STOLZ A. J., VARNE R., WHELLER G. E., FODEN J. D., ABBOTT M. J. ; THE GEOCHEMISTRY AND PETROGENESIS OF K-RICH ALKALINE VOLCANICS FROM THE BATU TARA VOLCANO, EASTERN SUNDA ARC ; CONTRIB. MINER…
[3059][3436][3146][3113]	[3059] STOLZ A. J., JOCHUM K. P., SPETTEL B., HOFMANN A. W. ; FLUID- AND MELT-RELATED ENRICHMENT IN THE SUBARC MANTLE: EVIDENCE FROM NB/TA VARIATIONS IN ISLAND ARC BASALTS ; GEOLOGY 24 [1989] 587-590; [3582] RUBIN K. H., WHELLER G. E., TANZER M. O., MACDOUGALL J. D., VARNE R., FINKEL R. C. ; U238 DECAY SERIES SYSTEMATICS OF YOUNG LAVAS FROM BATUR VOLCANO, SUNDA ARC ; J. VOLCANOL. GEOTHERM. RES. 3…
[3092]	[3092] VUKADINOVIC D., NICHOLLS I. A. ; THE PETROGENESIS OF ISLAND ARC BASALTS FROM GUNUNG SLAMET VOLCANO, INDONESIA: TRACE ELEMENT AND SR87/SR86 CONSTRAINTS ; GEOCHIM. COSMOCHIM. ACTA 53 [1989] 2349-2354
[3092][4927]	[3092] VUKADINOVIC D., NICHOLLS I. A. ; THE PETROGENESIS OF ISLAND ARC BASALTS FROM GUNUNG SLAMET VOLCANO, INDONESIA: TRACE ELEMENT AND SR87/SR86 CONSTRAINTS ; GEOCHIM. COSMOCHIM. ACTA 53 [1989] 2349-2363; [4927] VUKADINOVIC D., SUTAMIDJAJA I. ; GEOLOGY, MINERALOGY AND MAGMA EVOLUTION OF GUNUNG SLAMET VOLCANO, JAVA, INDONESIA ; J. SOUTHEAST ASIAN EARTH SCIENCES 11 [1995] 135-164
[3113][3146]	[3113] STOLZ A. J., VARNE R., DAVIES G. R., WHELLER G. E., FODEN J. D. ; MAGMA SOURCE COMPONENTS IN AN ARC-CONTINENT COLLISION ZONE: THE FLORES-LEMBATA SECTOR, SUNDA ARC, INDONESIA ; CONTRIB. MINERAL. PETROL. 105 [1990] 585-601; [3146] WHELLER G. E., VARNE R., FODEN J. D., ABBOTT M. J. ; GEOCHEMISTRY OF QUATERNARY VOLCANISM IN THE SUNDA-BANDA ARC, INDONESIA, AND THREE-COMPONENT GENESIS OF ISLAND-…
[3144]	[3144] VAN BERGEN M. J., ERFAN R. D., SRIWANA T., SUHARYONO K., POORTER R. P. E., VAREKAMP J. C., VROON P. Z., WIRAKUSUMAH A. D. ; SPATIAL GEOCHEMICAL VARIATIONS OF ARC VOLCANISM AROUND THE BANDA SEA ; NETHERLANDS JOURNAL SEA RESEARCH 24 [1989] 313-318
[3145]	[3145] VAREKAMP J. C., VAN BERGEN M. J., VROON P. Z., POORTER R. P. E., WIRAKUSUMAH A. D., ERFAN R. D., SUHARYONO K., SRIWANA T. ; VOLCANISM AND TECTONICS IN THE EASTERN SUNDA ARC, INDONESIA ; NETHERLANDS JOURNAL SEA RESEARCH 24 [1989] 303-312
[3147]	[3147] VROON P. Z., VAN BERGEN M. J., FORDE E. J. ; PB AND ND ISOTOPE CONSTRAINTS ON THE PROVENANCE OF TECTONICALLY DISPERSED CONTINENTAL FRAGMENTS IN EAST INDONESIA ; SPEC. PUBL. GEOL. SOC. LONDON 106 [1996] 445-447
[3436][3113]	[3436] STOLZ A. J., VARNE R., WHELLER G. E., FODEN J. D., ABBOTT M. J. ; THE GEOCHEMISTRY AND PETROGENESIS OF K-RICH ALKALINE VOLCANICS FROM THE BATU TARA VOLCANO, EASTERN SUNDA ARC ; CONTRIB. MINERAL. PETROL. 98 [1988] 374-388; [3113] STOLZ A. J., VARNE R., DAVIES G. R., WHELLER G. E., FODEN J. D. ; MAGMA SOURCE COMPONENTS IN AN ARC-CONTINENT COLLISION ZONE: THE FLORES-LEMBATA SECTOR, SUNDA ARC,…
[3500]	[3500] VARNE R., FODEN J. D. ; GEOCHEMICAL AND ISOTOPIC SYSTEMATICS OF EASTERN SUNDA ARC VOLCANICS: IMPLICATIONS FOR MANTLE SOURCES AND MANTLE MIXING PROCESSES| THE ORIGIN OF ARCS (WEZEL, F.-C.), ELSEVIER, AMSTERDAM [1986] 159-169
[3500][3732]	[3500] VARNE R., FODEN J. D. ; GEOCHEMICAL AND ISOTOPIC SYSTEMATICS OF EASTERN SUNDA ARC VOLCANICS: IMPLICATIONS FOR MANTLE SOURCES AND MANTLE MIXING PROCESSES| THE ORIGIN OF ARCS (WEZEL, F.-C.), ELSEVIER, AMSTERDAM [1986] 159-183; [3732] FODEN J. D. ; THE PETROLOGY OF THE CALCALKALINE LAVAS OF RINDJANI VOLCANO, EAST SUNDA ARC: A MODEL FOR ISLAND ARC PETROGENESIS ; J. PETROL. 24 [1983] 98-130
[3500][3734]	[3500] VARNE R., FODEN J. D. ; GEOCHEMICAL AND ISOTOPIC SYSTEMATICS OF EASTERN SUNDA ARC VOLCANICS: IMPLICATIONS FOR MANTLE SOURCES AND MANTLE MIXING PROCESSES| THE ORIGIN OF ARCS (WEZEL, F.-C.), ELSEVIER, AMSTERDAM [1986] 159-188; [3734] FODEN J. D., VARNE R. ; THE PETROLOGY AND TECTONIC SETTING OF QUATERNARY-RECENT VOLCANIC CENTRES OF LOMBOK AND SUMBAWA, SUNDA ARC ; CHEM. GEOL. 30 [1980] 201-226
[3500][3740]	[3500] VARNE R., FODEN J. D. ; GEOCHEMICAL AND ISOTOPIC SYSTEMATICS OF EASTERN SUNDA ARC VOLCANICS: IMPLICATIONS FOR MANTLE SOURCES AND MANTLE MIXING PROCESSES| THE ORIGIN OF ARCS (WEZEL, F.-C.), ELSEVIER, AMSTERDAM [1986] 159-189; [3740] GASPARON M., HILTON D. R., VARNE R. ; CRUSTAL CONTAMINATION PROCESSES TRACED BY HELIUM ISOTOPES: EXAMPLES FROM THE SUNDA ARC, INDONESIA ; EARTH PLANET. SCI. LET…
[3732][3735]	[3732] FODEN J. D. ; THE PETROLOGY OF THE CALCALKALINE LAVAS OF RINDJANI VOLCANO, EAST SUNDA ARC: A MODEL FOR ISLAND ARC PETROGENESIS ; J. PETROL. 24 [1983] 98-130; [3735] WHITFORD D. J., FODEN J. D., VARNE R. ; SR ISOTOPE GEOCHEMISTRY OF CALC-ALKALINE AND ALKALINE LAVAS FROM THE SUNDA ARC IN LOMBOK AND SUMBAWA, INDONESIA ; YEAR BOOK CARNEGIE INST. WASHINGTON 77 [1978] 613-619
[3735]	[3735] WHITFORD D. J., FODEN J. D., VARNE R. ; SR ISOTOPE GEOCHEMISTRY OF CALC-ALKALINE AND ALKALINE LAVAS FROM THE SUNDA ARC IN LOMBOK AND SUMBAWA, INDONESIA ; YEAR BOOK CARNEGIE INST. WASHINGTON 77 [1978] 613-608
[3737][3735]	[3737] FODEN J. D. ; THE PETROLOGY OF TAMBORA VOLCANO, INDONESIA: A MODEL FOR THE 1815 ERUPTION ; J. VOLCANOL. GEOTHERM. RES. 27 [1986] 1-40; [3735] WHITFORD D. J., FODEN J. D., VARNE R. ; SR ISOTOPE GEOCHEMISTRY OF CALC-ALKALINE AND ALKALINE LAVAS FROM THE SUNDA ARC IN LOMBOK AND SUMBAWA, INDONESIA ; YEAR BOOK CARNEGIE INST. WASHINGTON 77 [1978] 613-619
[3741]	[3741] EDWARDS C. M. H., MORRIS J. D., THIRLWALL M. F. ; SEPARATING MANTLE FROM SLAB SIGNATURES IN ARC LAVAS USING B/BE RADIOGENIC ISOTOPE SYSTEMATICS ; NATURE 362 [1993] 530-496
[3741][13600][4938]	[3741] EDWARDS C. M. H., MORRIS J. D., THIRLWALL M. F. ; SEPARATING MANTLE FROM SLAB SIGNATURES IN ARC LAVAS USING B/BE RADIOGENIC ISOTOPE SYSTEMATICS ; NATURE 362 [1993] 530-533; [4938] TOMASCAK P. B., WIDOM E., BENTON L. D., GOLDSTEIN S. L., RYAN J. G. ; THE CONTROL OF LITHIUM BUDGETS IN ISLAND ARCS ; EARTH PLANET. SCI. LETT. 196 [2002] 227-238; [13600] DE HOOG J. C. M., TAYLOR B. E., VAN BERGE…
[3741][4938]	[3741] EDWARDS C. M. H., MORRIS J. D., THIRLWALL M. F. ; SEPARATING MANTLE FROM SLAB SIGNATURES IN ARC LAVAS USING B/BE RADIOGENIC ISOTOPE SYSTEMATICS ; NATURE 362 [1993] 530-533; [4938] TOMASCAK P. B., WIDOM E., BENTON L. D., GOLDSTEIN S. L., RYAN J. G. ; THE CONTROL OF LITHIUM BUDGETS IN ISLAND ARCS ; EARTH PLANET. SCI. LETT. 196 [2002] 227-238
[3885]	[3885] VAN BERGEN M. J., VROON P. Z., VAREKAMP J. C., POORTER R. P. E. ; THE ORIGIN OF THE POTASSIC ROCK SUITE FROM BATU TARA VOLCANO (EAST SUNDA ARC, INDONESIA) ; LITHOS 28 [1992] 261-262
[3885][3058]	[3885] VAN BERGEN M. J., VROON P. Z., VAREKAMP J. C., POORTER R. P. E. ; THE ORIGIN OF THE POTASSIC ROCK SUITE FROM BATU TARA VOLCANO (EAST SUNDA ARC, INDONESIA) ; LITHOS 28 [1992] 261-281; [3058] HOOGEWERFF J., VAN BERGEN M. J., VROON P. Z., HERTOGEN J., WORDEL R., SNEYERS A., NASUTION A., VAREKAMP J. C., MOENS H. L. E., MOUCHEL D. ; U SERIES, SR-ND-PB ISOTOPE AND TRACE ELEMENT SYSTEMATICS ACROS…
[3885][3145][3085][3058]	[3885] VAN BERGEN M. J., VROON P. Z., VAREKAMP J. C., POORTER R. P. E. ; THE ORIGIN OF THE POTASSIC ROCK SUITE FROM BATU TARA VOLCANO (EAST SUNDA ARC, INDONESIA) ; LITHOS 28 [1992] 261-281; [3058] HOOGEWERFF J., VAN BERGEN M. J., VROON P. Z., HERTOGEN J., WORDEL R., SNEYERS A., NASUTION A., VAREKAMP J. C., MOENS H. L. E., MOUCHEL D. ; U SERIES, SR-ND-PB ISOTOPE AND TRACE ELEMENT SYSTEMATICS ACROS…
[3885][3436][3113]	[3885] VAN BERGEN M. J., VROON P. Z., VAREKAMP J. C., POORTER R. P. E. ; THE ORIGIN OF THE POTASSIC ROCK SUITE FROM BATU TARA VOLCANO (EAST SUNDA ARC, INDONESIA) ; LITHOS 28 [1992] 261-282; [3436] STOLZ A. J., VARNE R., WHELLER G. E., FODEN J. D., ABBOTT M. J. ; THE GEOCHEMISTRY AND PETROGENESIS OF K-RICH ALKALINE VOLCANICS FROM THE BATU TARA VOLCANO, EASTERN SUNDA ARC ; CONTRIB. MINERAL. PETROL.…
[3910]	[3910] MORRIS J. D., JEZEK P. A., HART S. R., GILL J. B. ; THE HALMAHERA ISLAND ARC, MOLUCCA SEA COLLISION ZONE, INDONESIA: A GEOCHEMICAL SURVEY| THE TECTONIC AND GEOLOGIC EVOLUTION OF SOUTHEAST ASIAN SEAS AND ISLANDS, PART 2 (HAYES, D. E.), AGU, WASHINGTON DC [1983] 373-387
[3968]	[3968] EDWARDS C. M. H., MENZIES M. A., THIRLWALL M. F. ; EVIDENCE FROM MURIAH, INDONESIA, FOR THE INTERPLAY OF SUPRA-SUBDUCTION AND INTRAPLATE PROCESSES IN THE GENESIS OF POTASSIC ALKALINE MAGMAS ; J. PETROL. 32 [1991] 555-565
[4047]	[4047] GERBE M. C., GOURGAUD A., SIGMARSSON O., HARMON R. S., JORON J.-L., PROVOST A. ; MINERALOGICAL AND GEOCHEMICAL EVOLUTION OF THE 1982-1983 GALUNGGUNG ERUPTION (INDONESIA) ; BULL. VOLCANOL. 54 [1992] 284-279
[4583]	[4583] TURNER SIMON P., FODEN J. D. ; U, TH AND RA DISEQUILIBRIA, SR, ND AND PB ISOTOPE AND TRACE ELEMENT VARIATIONS IN SUNDA ARC LAVAS: PREDOMINANCE OF A SUBDUCTED SEDIMENT COMPONENT ; CONTRIB. MINERAL. PETROL. 142 [2001] 43-38
[4583][2842]	[4583] TURNER SIMON P., FODEN J. D. ; U, TH AND RA DISEQUILIBRIA, SR, ND AND PB ISOTOPE AND TRACE ELEMENT VARIATIONS IN SUNDA ARC LAVAS: PREDOMINANCE OF A SUBDUCTED SEDIMENT COMPONENT ; CONTRIB. MINERAL. PETROL. 142 [2001] 43-50; [2842] MCDERMOTT F., HAWKESWORTH C. J. ; TH, PB, AND SR ISOTOPE VARIATIONS IN YOUNG ISLAND ARC VOLCANICS AND OCEANIC SEDIMENTS ; EARTH PLANET. SCI. LETT. 104 [1991] 1-15
[4583][3059]	[4583] TURNER SIMON P., FODEN J. D. ; U, TH AND RA DISEQUILIBRIA, SR, ND AND PB ISOTOPE AND TRACE ELEMENT VARIATIONS IN SUNDA ARC LAVAS: PREDOMINANCE OF A SUBDUCTED SEDIMENT COMPONENT ; CONTRIB. MINERAL. PETROL. 142 [2001] 43-51;[3059] STOLZ A. J., JOCHUM K. P., SPETTEL B., HOFMANN A. W. ; FLUID- AND MELT-RELATED ENRICHMENT IN THE SUBARC MANTLE: EVIDENCE FROM NB/TA VARIATIONS IN ISLAND ARC BASALT…
[4583][3375]	[4583] TURNER SIMON P., FODEN J. D. ; U, TH AND RA DISEQUILIBRIA, SR, ND AND PB ISOTOPE AND TRACE ELEMENT VARIATIONS IN SUNDA ARC LAVAS: PREDOMINANCE OF A SUBDUCTED SEDIMENT COMPONENT ; CONTRIB. MINERAL. PETROL. 142 [2001] 43-52; [3375] PICKETT D. A., MURRELL M. T. ; OBSERVATIONS OF 231PA/235U DISEQUILIBRIUM IN VOLCANIC ROCKS ; EARTH PLANET. SCI. LETT. 148 [1997] 259-271
[4583][7092]	[4583] TURNER SIMON P., FODEN J. D. ; U, TH AND RA DISEQUILIBRIA, SR, ND AND PB ISOTOPE AND TRACE ELEMENT VARIATIONS IN SUNDA ARC LAVAS: PREDOMINANCE OF A SUBDUCTED SEDIMENT COMPONENT ; CONTRIB. MINERAL. PETROL. 142 [2001] 43-57; [7092] TURNER SIMON P., BLACK S., BERLO K. ; 210PB-226RA AND 228RA-232TH SYSTEMATICS IN YOUNG ARC LAVAS: IMPLICATIONS FOR MAGMA DEGASSING AND ASCENT RATES ; EARTH PLANET…
[4583][7092][18645]	[4583] TURNER SIMON P., FODEN J. D. ; U, TH AND RA DISEQUILIBRIA, SR, ND AND PB ISOTOPE AND TRACE ELEMENT VARIATIONS IN SUNDA ARC LAVAS: PREDOMINANCE OF A SUBDUCTED SEDIMENT COMPONENT ; CONTRIB. MINERAL. PETROL. 142 [2001] 43-57; [7092] TURNER SIMON P., BLACK S., BERLO K. ; 210PB-226RA AND 228RA-232TH SYSTEMATICS IN YOUNG ARC LAVAS: IMPLICATIONS FOR MAGMA DEGASSING AND ASCENT RATES ; EARTH PLANET…
