# Supplementary material for: Post-supereruption recovery at Toba Caldera
Source: Nat Commun. 2017 May 16;8:15248. doi: 10.1038/ncomms15248 (PMC5440807; doi:10.1038/ncomms15248)
Supplement: Supplementary Data 4 — Complete data set of 238U- 230Th and 238U- 206Pb measurements made on surfaces of zircon crystals from Sinabung, the YTT, and all post-caldera Toba domes. [file ncomms15248-s5.xlsx]

## Sheet: Sheet1
Supplementary Data 4: Complete data set of 238U-230Th and 238U-206Pb measurements made on surfaces of zircon crystals from Sinabung, the YTT, and all post-caldera Toba domes.
Sample Name	Place of	(238U/232Th)	± 2σ	(230Th/232Th)	± 2σ	Th	+ 2σ	- 2σ	206Pb/	206Pb/	Th/	U
	Analysis					Age (ka)			238U	238U	U	ppm
									Age (Ma)	± 2σ
Youngest Toba Tuff	Weighted Average Peak Age = 95.0 ± 6.0 ka (2σ) MSWD = 3.6
North
12_001-5.1	UCLA	4.05161	0.0636531	2.21259	0.185555	74.4763	11.8169	11.2101	*	*	*	986.73
12_001-2.1	UCLA	2.96045	0.0557166	1.6764	0.22046	74.7685	20.6404	18.857	*	*	*	240.251
12_001-4.1	UCLA	3.68594	0.226776	2.10678	0.176033	79.7104	15.6855	14.634	*	*	*	738.636
12_001-8.1	UCLA	4.04868	0.0675889	2.3228	0.160797	81.5275	11.0196	10.4902	*	*	*	886.332
12_001-20.1	UCLA	6.98281	0.280812	3.91034	0.341268	83.1095	13.9054	13.0728	*	*	*	908.294
12_001-10.1	UCLA	2.73988	0.0561837	1.70863	0.225256	89.5138	26.9634	23.9972	*	*	*	206.837
12_001-171	UCLA	3.58063	0.210178	2.17967	0.236845	89.5684	22.5325	20.4236	*	*	*	270.37
12_001-3.1	UCLA	3.94044	0.0609002	2.41976	0.174596	92.4088	13.6578	12.8537	*	*	*	630.158
12_001-16.1	UCLA	4.68641	0.0989981	2.87112	0.211297	93.9716	13.9962	13.153	*	*	*	523.014
12_001-13.1	UCLA	4.02821	0.0844489	2.51596	0.131103	95.8017	10.7389	10.2355	*	*	*	1095.76
12_001-9.1	UCLA	3.82928	0.0677961	2.44008	0.203073	99.0456	17.6022	16.2887	*	*	*	616.824
12_001-7.1	UCLA	2.5196	0.0436714	1.76613	0.236916	114.547	40.7194	34.3071	*	*	*	218.445
12_001-14.1	UCLA	3.45776	0.0987956	2.55041	0.21003	134.846	30.2749	26.5844	*	*	*	377.515
12_001-11.1	UCLA	3.96677	0.0905363	2.9874	0.205742	143.449	27.0628	24.0759	*	*	*	660.435
12_001-12.1	UCLA	3.25884	0.0913593	2.52193	0.328645	151.462	61.4039	47.874	*	*	*	271.076
12_001-6.1	UCLA	4.25638	0.0980253	4.00942	0.272592	322.544	293.066	120.794	*	*	*	384.731
South
12_012-3.1	UCLA	3.48409	0.166117	2.00248	0.173799	79.7312	15.3437	14.3361	*	*	*	453.912
12_012-1.1	UCLA	3.04236	0.0680002	1.83924	0.224495	85.7885	22.7292	20.585	*	*	*	252.33
12_012-4.1	UCLA	4.13937	0.0968904	2.463	0.198188	87.5745	14.2567	13.3828	*	*	*	476.188
12_012-14.1	UCLA	5.8975	0.161154	3.51294	0.275738	91.2661	14.0404	13.192	*	*	*	666.945
12_012-8.1	UCLA	4.14814	0.0674746	2.54815	0.149579	93.0973	11.1843	10.6393	*	*	*	957.709
12_012-2.1	UCLA	3.48116	0.088545	2.1709	0.212584	93.5646	19.8499	18.1951	*	*	*	316.02
12_012-10.1	UCLA	7.3046	0.240922	4.43088	0.528783	95.8454	22.2743	20.2112	*	*	*	340.257
12_012-19.1	UCLA	4.11304	0.0648929	2.6073	0.185388	98.8961	14.7125	13.7836	*	*	*	728.282
12_012-6.1	UCLA	4.02821	0.0671388	2.56651	0.180252	99.6488	14.7988	13.8593	*	*	*	673.612
12_012-20.1	UCLA	4.09841	0.0650316	2.68271	0.162209	105.432	13.8146	12.9925	*	*	*	754.402
12_012-17.1	UCLA	4.15107	0.0917317	2.753	0.204818	108.448	17.987	16.6176	*	*	*	674.318
12_012-9.1	UCLA	4.12182	0.0796499	2.81139	0.183417	114.917	17.2029	15.9462	*	*	*	651.807
12_012-12.1	UCLA	3.52212	0.095571	2.43685	0.221508	116.575	25.7982	23.0701	*	*	*	323.629
12_012-11.1	UCLA	3.37293	0.112486	2.38745	0.329419	122.104	43.6225	36.3429	*	*	*	322.452
12_012-13.1	UCLA	3.85853	0.0961485	2.76111	0.189582	126.884	22.0511	20.0273	*	*	*	533.681
12_012-16.1	UCLA	3.63621	0.0598431	2.92916	0.246719	170.412	46.4984	38.315	*	*	*	505.131
12_012-5.1	UCLA	3.09502	0.052564	2.51996	0.211472	174.174	50.4092	40.9279	*	*	*	329.511
12_012-15.1	UCLA	3.68594	0.0675387	3.0941	0.223444	193.26	52.4209	42.242	*	*	*	406.928
Samosir Lava Domes	Weighted Average Peak Age = 103.7 ± 5.4 ka (2σ) MSWD = 2.7
Bukit Kerbau
13_008-15.1	UCLA	3.71861	0.0808789	2.12734	0.204106	79.9682	15.3096	14	*	*	*	3437.9
13_008-5.1	UCLA	3.8597	0.0740539	2.33414	0.217831	89.4405	17.0849	16	*	*	*	3169.46
13_008-7.1	UCLA	3.9569	0.106948	2.40194	0.17825	90.4131	14.1195	14	*	*	*	4104.3
13_008-10.1	UCLA	2.57638	0.0517809	1.68201	0.336061	97.6132	48.8178	40	*	*	*	757.736
13_008-2.1	UCLA	3.89106	0.0744073	2.47845	0.230638	99.1684	19.7163	18	*	*	*	2390.71
13_008-17.1	UCLA	3.81581	0.0758442	2.53336	0.317201	107.685	30.5004	26	*	*	*	2743.63
13_008-6.1	UCLA	6.57184	0.154522	4.30609	0.500826	109.868	26.7459	24	*	*	*	2895.44
13_008-9.1	UCLA	4.77838	0.164304	3.19436	0.622168	111.706	50.3603	40	*	*	*	1127.81
13_008-16.1	UCLA	3.99139	0.0832771	2.79519	0.246874	121.283	25.6024	22	*	*	*	2037.35
13_008-1.1	UCLA	3.55243	0.0896211	2.5304	0.228405	124.567	28.3829	26	*	*	*	2901.87
13_008-14.1	UCLA	2.82846	0.0925324	2.2247	0.267811	156.423	63.1101	48	*	*	*	956.283
13_008-3.1	UCLA	2.85167	0.0800654	2.34183	0.263943	177.889	76.8771	56	*	*	*	1111.52
13_008-12.1	UCLA	3.11441	0.0778598	2.72885	0.436669	224.115	237.175	112	*	*	*	844.788
West Tuk Tuk
13_014-7.1	UCLA	3.17932	0.0623357	1.89628	0.410254	84.2262	39.955	34	*	*	*	829.779
13_014-8.1	UCLA	2.81059	0.0898858	1.73849	0.297732	88.4712	34.9745	30	*	*	*	1142.82
13_014-3.1	UCLA	4.58085	0.148936	2.74563	0.378629	89.9444	25.1374	22	*	*	*	1254.32
13_014-5.1	UCLA	3.68099	0.0915267	2.28022	0.345608	93.1036	30.3128	26	*	*	*	1528.77
13_014-11.1	UCLA	5.44936	0.124085	3.37481	0.64915	97.3419	38.4666	32	*	*	*	948.564
13_014-16.1	UCLA	2.52746	0.0825137	1.69358	0.346736	103.124	55.4061	44	*	*	*	1162.98
13_014-12.1	UCLA	3.90987	0.0909286	2.57942	0.26228	106.577	24.2157	22	*	*	*	3725.64
13_014-10.1	UCLA	2.57888	0.0895079	1.77693	0.254354	110.435	41.6946	34	*	*	*	927.552
13_014-19.1	UCLA	2.72562	0.0855058	1.89528	0.371835	113.884	60.3684	48	*	*	*	825.062
13_014-18.1	UCLA	3.39566	0.0824983	2.37156	0.531107	118.543	70.1169	52	*	*	*	472.138
13_014-17.1	UCLA	3.8064	0.0745126	2.65167	0.250447	119.34	26.8709	24	*	*	*	2130.84
13_014-15.1	UCLA	2.71089	0.096984	2.00569	0.356419	132.295	71.0703	54	*	*	*	886.813
13_014-4.1	UCLA	2.50081	0.0495241	1.91129	0.388547	142.586	98.4903	68	*	*	*	1249.17
13_014-6.1	UCLA	2.77924	0.12019	2.13082	0.328638	145.574	73.3697	54	*	*	*	485.86
13_014-9.1	UCLA	3.7092	0.110986	2.94746	0.402805	164.18	74.865	56	*	*	*	1551.07
13_014-20.1	UCLA	3.17618	0.131641	2.64906	0.408503	188.055	128.475	80	*	*	*	1139.82
13_014-21.1	UCLA	3.84716	0.0816171	3.25911	0.343378	199.448	86.3592	62	*	*	*	2153.57
13_014-14.1	UCLA	4.87558	0.203945	4.2014	0.749636	212.565	210.506	106	*	*	*	1099.08
13_014-13.1	UCLA	3.81894	0.308857	3.32764	0.457931	220.253	202.183	104	*	*	*	1970.03
13_014-1.1	UCLA	3.16051	0.191153	2.94515	0.304688	303.987	160	160	*	*	*	1223.01
North
12_003-1.1	UCLA	4.02235	0.0672676	2.38622	0.155284	86.7276	11.2919	10.7366	*	*	*	905.156
12_003-2.1	UCLA	3.86731	0.0621708	2.35972	0.195052	91.0287	15.4019	14.3868	*	*	*	689.221
12_003-17.1	UCLA	4.25931	0.0938657	2.61336	0.168374	93.1961	12.4632	11.7901	*	*	*	1144.39
12_003-4.1	UCLA	4.09841	0.0863481	2.52181	0.182377	93.2546	13.9776	13.1365	*	*	*	775.893
12_003-15.1	UCLA	6.89505	0.122468	4.19013	0.279076	95.7851	12.1934	11.5485	*	*	*	742.244
12_003-6.1	UCLA	4.45238	0.0771018	2.80333	0.230728	98.4766	16.7091	15.5211	*	*	*	528.661
12_003-9.1	UCLA	7.46842	0.118353	4.61705	0.483703	99.3177	19.9532	18.2818	*	*	*	497.13
12_003-10.1	UCLA	4.32367	0.0738277	2.75276	0.197066	100.324	15.0304	14.0622	*	*	*	590.234
12_003-19.1	UCLA	6.80729	0.160997	4.33977	0.283637	104.509	14.0252	13.1786	*	*	*	760.206
12_003-8.1	UCLA	4.25638	0.10987	2.92643	0.233718	117.238	21.9769	19.9661	*	*	*	671.259
12_003-7.1	UCLA	3.7386	0.0771004	2.62124	0.187294	120.831	20.8843	19.0603	*	*	*	580.037
12_003-12.1	UCLA	3.66254	0.103003	2.68666	0.763594	133.78	117.137	75.8294	*	*	*	679.652
12_003-13.1	UCLA	3.70642	0.0600794	2.7804	0.165014	141.352	22.4454	20.352	*	*	*	685.927
12_003-5.1	UCLA	3.94044	0.0740695	3.06269	0.199825	155.285	29.3406	25.8614	*	*	*	602
12_003-18.1	UCLA	2.90575	0.0889933	2.70198	0.237924	300.956	387.811	132.053	*	*	*	296.803
Tuk Tuk
12_008-7.1	UCLA	2.77703	0.0596915	1.58455	0.21373	74.681	21.7059	19.7422	*	*	*	262.684
12_008-17.1	UCLA	3.54845	0.0815173	2.20234	0.306934	92.9484	27.9089	24.7431	*	*	*	339.943
12_008-9.1	UCLA	2.67991	0.0439448	1.71577	0.240395	94.28	31.049	27.1791	*	*	*	217.896
12_008-5.1	UCLA	3.14768	0.0969949	2.05146	0.233028	100.892	26.6945	23.7841	*	*	*	371.553
12_008-11.1	UCLA	3.97262	0.141477	2.58587	0.232686	103.872	21.3293	19.4302	*	*	*	265.507
12_008-10.1	UCLA	2.89112	0.0504962	1.97114	0.296374	109.872	41.1499	34.6119	*	*	*	248.251
12_008-6.1	UCLA	2.6884	0.096588	1.85353	0.296793	111.395	47.001	38.6552	*	*	*	215.465
12_008-4.1	UCLA	2.4962	0.0380082	1.78506	0.210684	120.061	38.3376	32.6019	*	*	*	215.23
12_008-16.1	UCLA	3.99018	0.0764758	2.86894	0.203983	128.644	22.6619	20.5298	*	*	*	474.07
12_008-12.1	UCLA	3.11257	0.103309	2.31465	0.244115	136.158	40.9384	34.4623	*	*	*	265.507
12_008-1.1	UCLA	3.87609	0.0682297	2.86698	0.214165	137.094	26.6229	23.7272	*	*	*	602.392
12_008-15.1	UCLA	3.5426	0.0565596	2.68044	0.569322	143.878	94.853	65.9115	*	*	*	285.744
12_008-19.1	UCLA	3.93167	0.0833355	3.0589	0.179855	155.666	26.972	24.0041	*	*	*	616.353
12_008-8.1	UCLA	3.73274	0.211112	2.96704	0.2693	164.375	54.544	43.6074	*	*	*	441.989
12_008-3.1	UCLA	2.63369	0.0519487	2.18978	0.220106	184.165	73.573	54.9349	*	*	*	272.802
12_008-13.1	UCLA	4.15985	0.115746	3.4855	0.29346	192.949	62.2686	48.3966	*	*	*	494.149
12_008-20.1	UCLA	4.19495	0.0705464	3.56649	0.23786	202.36	52.2266	42.116	*	*	*	481.364
12_008-14.1	UCLA	3.9463	0.0710989	3.5768	0.27545	259.845	128.814	80.4789	*	*	*	441.126
Pardepur Lava Domes	Weighted Average Peak Age = 85.6 ± 9.5 ka (2σ) MSWD = 3.3
South
12_015-5.1	UCLA	2.54067	0.0448936	1.41981	0.217038	69.701	23.5023	21.217	*	*	*	192.954
12_015-7.1	UCLA	2.01849	0.0478114	1.25051	0.17508	80.8654	28.7979	25.4391	*	*	*	220.563
12_015-10.1	UCLA	2.46548	0.0414104	1.48795	0.25926	81.2876	33.0824	28.7239	*	*	*	171.227
12_015-11.1	UCLA	2.72467	0.0523638	1.73184	0.211273	93.1348	26.2932	23.465	*	*	*	193.66
12_015-2.1	UCLA	5.13984	0.454867	3.13983	0.330543	94.3658	25.0711	22.4871	*	*	*	1347.54
12_015-14.1	UCLA	2.20542	0.0361085	1.46199	0.258496	97.4874	45.3698	37.5463	*	*	*	172.795
12_015-9.1	UCLA	5.06963	0.123091	3.2143	0.596123	101.121	39.791	33.6462	*	*	*	117.655
12_015-6.1	UCLA	2.51346	0.0493239	1.69483	0.230446	104.512	35.9097	30.8304	*	*	*	194.209
12_015-18.1	UCLA	2.81565	0.145795	1.91007	0.283343	108.171	41.8682	35.1183	*	*	*	152.245
12_015-16.1	UCLA	2.64247	0.0641354	1.80609	0.254103	108.851	39.1299	33.1726	*	*	*	169.658
12_015-13.1	UCLA	2.8645	0.0493954	1.98951	0.312463	114.453	46.248	38.1451	*	*	*	141.421
12_015-1.1	UCLA	5.0316	0.273162	3.42723	0.708034	116.568	58.5722	46.1391	*	*	*	129.342
12_015-3.1	UCLA	4.23298	0.255335	3.02515	0.628986	127.519	72.5132	54.3442	*	*	*	114.674
12_015-15.1	UCLA	4.05746	0.0684533	3.29839	0.264044	175.899	46.2127	38.1211	*	*	*	411.713
12_015-20.1	UCLA	3.96092	0.0648593	3.54598	0.261828	245.701	100.732	68.6723	*	*	*	388.103
North
12_016-4.1	UCLA	2.58893	0.0673668	1.22974	0.285529	50.2952	25.3611	22.72	*	*	*	115.145
12_016-18.1	UCLA	2.35432	0.0644673	1.1887	0.180269	54.6724	18.6272	17.1625	*	*	*	243.388
12_016-1.1	UCLA	3.89656	0.105941	1.80602	0.402628	55.1988	22.8386	20.6747	*	*	*	150.206
12_016-13.1	UCLA	2.63983	0.101001	1.44567	0.109891	67.6811	11.7297	11.1317	*	*	*	475.874
12_016-11.1	UCLA	2.28323	0.0485728	1.37115	0.172982	78.5728	23.4046	21.1373	*	*	*	266.213
12_016-6.1	UCLA	2.29055	0.0541459	1.42644	0.188748	85.2914	27.3306	24.2875	*	*	*	245.035
12_016-10.1	UCLA	2.49561	0.0555678	1.57084	0.234341	89.3721	31.7842	27.7406	*	*	*	180.168
12_016-5.1	UCLA	29.78	1.28981	17.4443	0.874331	94.7856	10.478	9.99821	*	*	*	3093.53
12_016-16.1	UCLA	2.93412	0.0819316	1.92559	0.767042	101.224	112.21	73.7602	*	*	*	269.037
12_016-15.1	UCLA	2.82413	0.0549836	1.90134	0.219202	106.394	29.7645	26.1901	*	*	*	177.109
12_016-17.1	UCLA	2.51141	0.0471101	1.74008	0.228052	111.354	38.0557	32.3979	*	*	*	158.755
12_016-7.1	UCLA	2.52487	0.0683577	1.92287	0.280336	141.396	65.4163	50.2713	*	*	*	247.232
12_016-19.1	UCLA	3.05406	0.126813	2.32487	0.319931	144.225	61.6676	48.0337	*	*	*	215.857
12_016-2.1	UCLA	3.88486	0.0614282	3.23215	0.335318	188.241	72.43	54.2977	*	*	*	335.08
12_016-20.1	UCLA	3.64791	0.275674	3.23666	0.289756	236.411	163.631	92.4859	*	*	*	403.791
12_016-8.1	UCLA	2.9157	0.0807971	2.71715	0.252959	305.234	505.416	140.307	*	*	*	278.92
Pusuk Buhit Lava Flows	Weighted Average Peak Age (Young Flow) = 105.0 ± 19.0 ka (2σ) MSWD = 1.4
South
14_002-10.1	UCLA	2.94416	0.134401	1.66071	0.523803	74.0916	52.6922	42	*	*	*	551.9
14_002-4.1	UCLA	2.56885	0.0771464	1.52454	0.404709	79.3254	50.0788	40	*	*	*	951.137
14_002-6.1	UCLA	2.34718	0.0554415	1.47928	0.514622	88.2162	82.9258	60	*	*	*	719.571
14_002-1.1	UCLA	2.57983	0.111448	1.7319	0.435207	103.989	70.7642	54	*	*	*	1192.14
14_002-16.1	UCLA	3.55557	0.0706468	2.69631	0.3037	144.737	46.2479	38	*	*	*	5879.21
14_002-8.1	UCLA	3.97885	0.225537	3.20106	0.371689	170.594	72.9572	54	*	*	*	2618.41
14_002-5.1	UCLA	2.24778	0.0727213	2.01347	0.277827	245.754	333.333	126	*	*	*	1714.02
14_002-14.1	UCLA	3.59946	0.0726004	3.27579	0.301105	265.219	183.024	98	*	*	*	4575.58
14_002-15.1	UCLA	1.9888	0.0501109	1.83361	0.40748	290.202	239	240	*	*	*	982.441
North
14_007-6.1	UCLA	2.21141	0.056034	1.27374	0.267035	70.8395	35.8844	30	*	*	*	910.399
14_007-3.1	UCLA	2.54565	0.107842	1.45695	0.394204	73.3052	46.5126	38	*	*	*	892.388
14_007-8.1	UCLA	2.22145	0.147839	1.49223	0.243059	100.786	46.3309	38	*	*	*	1779.2
14_007-1.1	UCLA	2.44343	0.0626162	1.6464	0.334057	103.735	55.8583	44	*	*	*	1376.1
14_007-5.1	UCLA	2.92002	0.118458	1.94748	0.445865	104.775	61.4966	48	*	*	*	507.302
14_007-2.1	UCLA	2.96485	0.0678059	2.28325	0.47902	148.272	105.289	70	*	*	*	460.131
14_007-11.1	UCLA	3.05014	0.127105	2.38487	0.627594	154.883	159.241	92	*	*	*	306.782
14_007-4.1	UCLA	3.3549	0.121261	2.73752	0.51899	176.164	137.397	84	*	*	*	831.494
14_007-7.1	UCLA	3.79073	0.124408	3.15084	0.459564	187.503	111.706	74	*	*	*	2069.95
14_007-9.1	UCLA	2.8802	0.161083	2.42511	0.374418	193.122	148.402	88	*	*	*	379.683
14_007-10.1	UCLA	3.52108	0.111975	3.19776	0.485585	262.549	536.72	142	*	*	*	665.967
Old Lava Flow	Weighted Average Peak Age = 0.91 ± 0.10 Ma (2σ) MSWD = 0.2
12_006-6.1	UCLA	*	*	*	*	*	*	*	0.77681	0.419249	0.343395	678.518
12_006-4.1	UCLA	*	*	*	*	*	*	*	0.800973	0.35211	0.530279	252.351
12_006-8.1	UCLA	*	*	*	*	*	*	*	0.804234	0.353543	0.409287	152.538
12_006-3.1	UCLA	*	*	*	*	*	*	*	0.813344	0.357548	0.329945	317.895
12_006-19.1	UCLA	*	*	*	*	*	*	*	0.874505	0.384435	0.359924	227.91
12_006-10.1	UCLA	*	*	*	*	*	*	*	0.878388	0.386141	0.224074	951.976
12_006-7.1	UCLA	*	*	*	*	*	*	*	0.899731	0.395524	0.480505	124.68
12_006-20.1	UCLA	*	*	*	*	*	*	*	0.930561	0.409077	0.361096	483.936
12_006-5.1	UCLA	*	*	*	*	*	*	*	0.951907	0.552652	0.345355	313.964
12_006-18.1	UCLA	*	*	*	*	*	*	*	0.964448	0.423974	0.335603	308.751
12_006-17.1	UCLA	*	*	*	*	*	*	*	0.966963	0.425079	0.353613	411.298
12_006-11.1	UCLA	*	*	*	*	*	*	*	0.981273	0.43137	0.504932	210.648
12_006-12.1	UCLA	*	*	*	*	*	*	*	0.983813	0.434444	0.175686	261.58
12_006-1.1	UCLA	*	*	*	*	*	*	*	0.998042	0.466394	0.450575	158.691
12_006-16.1	UCLA	*	*	*	*	*	*	*	1.05217	0.506992	0.447847	147.326
12_006-14.1	UCLA	*	*	*	*	*	*	*	1.06845	0.483505	0.442781	167.151
12_006-15.1	UCLA	*	*	*	*	*	*	*	1.10642	0.588456	0.478777	117.672
Sinabung	Weighted Average Peak Age = 32.0 ± 14.0 ka (2σ) MSWD = 3.6
Older lava flow
14_011-UCLA-2.2	UCLA	3.13856	0.059148	1.00836	0.598032	25.3623	33.9347	29.3639	*	*	*	1065.2
14_011-2.1	Stanford	2.03719	0.0445098	0.796332	0.211328	26.8454	20.4502	18.6981	*	*	*	93.2695
14_011-UCLA-1.1	Stanford	2.01576	0.0379402	0.793204	0.212637	26.9883	20.8155	19.003	*	*	*	662.108
14_011-4.1	UCLA	20.709	5.97962	19.2393	7.40063	290.053	316.743	316.743	*	*	*	112.339
2014 pyroclastic flow
14_012-5.2	Stanford	1.80596	0.529927	0.587116	0.535037	10.8688	57.2042	45.2881	*	*	*	52.0205
14_012-1.2	Stanford	1.93251	0.0561531	0.636407	0.228599	14.0947	21.1424	19.2751	*	*	*	94.4114
14_012-1.1	Stanford	1.96564	0.0568548	0.703863	0.234739	19.6761	22.3936	20.3094	*	*	*	99.0716
14_012-UCLA-1.1	Stanford	2.07973	0.0445023	0.846007	0.300463	30.5156	29.7174	26.1537	*	*	*	673.686
14_012-UCLA-1.1	Stanford	3.4521	0.0651816	1.5085	0.64287	47.9711	40.7031	34.2955	*	*	*	209.911
14_012-3.1	Stanford	2.39278	0.194924	1.14987	0.440682	49.6088	45.3819	37.5549	*	*	*	62.9755
14_012-UCLA-2.1	UCLA	4.67805	0.0884163	3.5888	0.443513	151.692	53.1953	42.7426	*	*	*	1530.48
Older lahar flow
14_013-1.1	Stanford	19.0201	1.33054	15.6905	3.16913	189.002	156.465	90.2208	*	*	*	47.5297
2013 lava flow
14_014-11.1	Stanford	2.30194	0.0468695	0.773288	0.179187	20.7047	13.7743	12.9569	*	*	*	139.277
14_014-7.1	Stanford	2.07091	0.0313968	0.939872	0.232584	39.825	25.0337	22.457	*	*	*	92.0637
14_014-8.1	Stanford	3.94248	0.0633801	1.57282	0.483733	42.6618	24.1171	21.7168	*	*	*	56.9382
14_014-3.1	Stanford	1.8865	0.103124	1.13842	0.343707	73.899	62.8506	48.7468	*	*	*	31.1302
14_014-4.1	Stanford	3.89168	0.163366	2.5103	1.38031	101.727	160.551	91.525	*	*	*	19.3058
14_014-1.1	Stanford	19.144	6.67579	17.1249	6.28303	245.481	254.24	254.24	*	*	*	331.472
14_014-10.1	Stanford	65.4358	17.6579	59.3089	18.201	258.687	239.56	239.56	*	*	*	474.398
14_014-UCLA-1.2	UCLA	78.8559	1.4972	74.7289	4.09915	322.798	165.944	93.1967	*	*	*	993.162
14_014-UCLA-1.1	UCLA	178.092	5.53948	170.406	17.1759	343.616	170	169.934	*	*	*	3881.31
* = not analyzed
Note: All σ in data represents standard error.
MSWD: Mean Square of Weighted Deviates
